# Supplementary material for: A dual-process approach to cooperative decision-making under uncertainty
Source: PLoS One. 2022 Mar 22;17(3):e0265759. doi: 10.1371/journal.pone.0265759 (PMC8939828; doi:10.1371/journal.pone.0265759)
Supplement: S1 File — (XLSX) [file pone.0265759.s005.xlsx]

## Sheet: Code sheet for DATA 
Nº	Description	Code/Values
1	Participant Code
2	Age (in years)	As a continuous
3	Sex	1:woman, 2:male
4	Nationality	As a continuous
5	Socioeconomic Status (SES)	1: Low Socioeconomic Status, 2: Medium-Low Socioeconomic Status; 3:Medium Socioeconomic Status; 4: Medium-High Socioeconomic Status; 5: High Socioeconomic Status
6	Profession	1: Student; 2: Student worker
7	Major	As a continuous
8	Year	1: 1st Year,2: 2nd Year; 3: 3rd Year; 4: 4th Year;5: 5th Year;6: 6th Year
9	PANAS_Positive_Affect	As a continuous. Add the scores on items 1, 3, 5, 6, 9 (fron the PANAS-SF sheet). With higher scores representing higher levels of positive affect
10	PANAS_Negative_Affect	As a continuous. Add the scores on items 2, 4, 7, 8, 10 (from the PANAS-SF sheet). With lower scores representing lower levels of negative affect.
11	End of the Task_PANAS_Affect_Positive	As a continuous. At the end of the main task participants answer again to the PANAS-SF.
12	End of the Task_PANAS_Affect_Negative	As a continuous. At the end of the main task participants answer again to the PANAS-SF.
13	Game-related questionnaire:Understand the task performed and its instructions	In a scale ranging from 1 to 7 participants rate how much they undestand the task and it's instructions 1: I did not understood the instructions and the task; 2 : 2 ; 3 : 3 ; 4: More or Less; 5: 5; 6:6; 7: I completely understood the instructions and the task
14	Game-related questionnaire:Perceived Difficulty	In a scale ranging from 1 to 7 participants rate how difficult was to perform this task 1:Not difficult at all; 2 : 2 ; 3 : 3 ; 4: Moderately difficult; 5: 5; 6:6; 7: Very difficult
15	Game-related questionnaire:Enjoyable_execution of the task	In a scale ranging from 1 to 7 participants rate how pleasant was to perform this task 1:Extremely unpleasant ; 2 : 2 ; 3 : 3 ; 4: Moderately pleasant ; 5: 5; 6:6; 7: Extremely pleasant
16	Game-related questionnaire:Stressful_execution of the task	In a scale ranging from 1 to 7 participants rate how stressful was to perform this task 1:Extremely stressful ; 2 : 2 ; 3 : 3 ; 4: Moderately stressful ; 5: 5; 6:6; 7: Extremely relaxed
17	Game-related questionnaire:Proximity to the other players	In a scale ranging from 1 to 7 participants rate the degree of proximity to other participants/ how close you are with the other participants 1: Nothing close to the other participants; 2 : 2 ; 3 : 3 ; 4: Moderately close ; 5: 5; 6:6; 7: Very close to the other participants
18	Game-related questionnaire: Usual day-to-day cooperation with these players	In a scale ranging from 1 to 7 participants indicate whether it is customary to cooperate on a day-to-day basis with the other participants (for example: for study, at work, or in your spare time) 1: On a daily basis, I never cooperate with these participants; 2 : 2 ; 3 : 3 ; 4: On a daily basis, I cooperate with these participants on some occasions ; 5: 5; 6:6; 7: On a daily basis, I cooperate w…
19	Perspective Taking[PT]_Interpersonal Reactivity index	As a continuous. One of the four subscales from the Empathy measure. Add the scores on items 2, 7, 9, 17, 21,24 (values are in the IRI empathy sheet).
20	Empathic Concern[EC]_Interpersonal Reactivity index	As a continuous. One of the four subscales from the Empathy measure. Add the scores on items 1, 3, 8, 12, 16, 18(values are in the IRI empathy sheet).
21	Personal Discomfort[PD]_Interpersonal Reactivity index	As a continuous. One of the four subscales from the Empathy measure. Add the scores on items 5, 11, 14, 15, 20,23 (values are in the IRI empathy sheet).
22	Fantasy[F]_Interpersonal Reactivity index	As a continuous. One of the four subscales from the Empathy measure. Add the scores on items 4, 6, 10, 13, 19,22 (values are in the IRI empathy sheet).
23	BFI_Extraversion	As a continuous. Extraversion Subscale. Add the scores on items 1, 6, 11, 16, 21, 26, 31, 36 (values are in the BFI sheet).
24	BFI_agreeableness	As a continuous. Aggreeableness Subscale. Add the scores on items 2, 7, 12, 17, 22, 27, 32, 37, 42 (values are in the BFI sheet).
25	BFI_conscientiousness	As a continuous. Conscientiousness Subscale . Add the scores on items 3, 8, 13, 18, 23, 28, 33, 38, 43 (values are in the BFI sheet).
26	BFI_neuroticism	As a continuous. Neuroticism Subscale. Add the scores on items 4, 9, 14, 19, 24, 29, 34, 39 (values are in the BFI sheet).
27	BFI_openness	As a continuous.Openness Subscale. Add the scores on items 5, 10, 15, 20, 25, 30, 35, 40, 41, 44 (values are in the BFI sheet).
28	GameType	1:DPD; 2: SPD
29	Pressure	1: Time pressure; 0: Time Delay
30	Individual_Investment rate	As a continuous - individual average cooperation rate from the main task
31	BART_number of exploded ballons	As continuous.
32	average_bart ( Liu et al., 2021; Lejuez et al., 2002)	Average pumps refers to averaging the number of pumps for all unexploded balloons, following the same analysis as Liu et al. (2021) and Lejuez et al. (2002). A higher BART score indicated a higher level of risk‐taking (Liu et al., 2021).

## Sheet: Data
Participant_Code	Age	Sex (1:woman, 2:male)	Nationality	Socioeconomic Status (SES)- (1: Low Socioeconomic Status, 2: Medium-Low Socioeconomic Status; 3:Medium Socioeconomic Status; 4: Medium-High Socioeconomic Status; 5: High Socioeconomic Status )	Profession ( 1: Student; 2: Student worker)	Major	Year	PANAS_Affect_Positive	PANAS_Affect_Negative	End of the Task_PANAS_Affect_Positive	End of the Task_PANAS_Affect_Negative	Game-related questionnaire:Understand the task performed and its instructions	Game-related questionnaire:Perceived Difficulty	Game-related questionnaire:Enjoyable_execution of the task	Game-related questionnaire:Stressful_execution of the task	Game-related questionnaire:Proximity to the other players	Game-related questionnaire: Usual day-to-day cooperation with these players	Perspective Taking_Interpersonal Reactivity index	Empathic Concern_Interpersonal Reactivity index	Personal Discomfort_Interpersonal Reactivity index	Fantasy_Interpersonal Reactivity index	BFI_Extraversion	BFI_agreeableness	BFI_conscientiousness	BFI_neuroticism	BFI_openness	GameType (1:DPD; 2: SPD)	Pressure(1: Time pressure; 0: Time Delay)	Individual_Investment rate	BART_number of exploded ballons	average_bart ( Liu et al., 2021; Lejuez et al., 2002)
1230	19	1	Portuguese	2	1	Psychology	1	16	5	18	5	7	1	2	6	4	4	17	16	14	13	26	29	29	21	28	1	0	0.1	6	46.5556
1467	24	2	Portuguese	2	1	Psychology	1	16	8	19	5	7	4	2	5	1	3	23	16	14	22	23	37	28	14	33	1	0	0.41	12	22.04
1312	18	1	Portuguese	2	1	Psychology	1	15	5	17	5	7	4	6	5	4	4	23	25	14	15	30	44	25	28	38	1	0	0.16	5	11.0833
1586	18	1	Portuguese	3	1	Psychology	1	17	5	22	5	7	1	1	3	4	5	23	22	13	26	27	40	39	32	36	1	0	0.19	8	31.4091
8143	20	1	Portuguese	3	1	Psychology	3	17	5	17	5	7	3	4	3	4	5	24	22	12	22	28	35	37	23	44	1	1	0.1	2	10.9643
8052	21	1	Portuguese	3	1	Psychology	3	15	6	17	5	7	2	3	7	3	2	21	21	19	26	29	30	42	30	28	1	1	0.45	13	36.4706
8333	21	1	Portuguese	2	1	Psychology	3	13	6	16	5	7	2	2	4	4	2	20	22	15	24	22	38	33	20	32	1	1	0.03	1	12.2759
8403	20	1	Portuguese	4	1	Psychology	3	14	5	20	5	7	2	3	5	5	5	22	23	22	28	24	40	35	20	37	1	1	0.51	7	24.8261
9312	20	1	Portuguese	2	1	Psychology	4	14	5	16	5	6	4	2	3	4	5	19	23	16	24	24	41	40	28	37	1	0	0.01	3	8.40741
9491	21	1	Portuguese	2	1	Psychology	2	11	7	14	7	7	2	4	6	6	6	18	24	21	23	23	33	35	31	34	1	0	0	7	20.7391
9533	21	1	Portuguese	3	1	Psychology	4	12	8	18	9	7	3	4	3	6	7	18	19	23	18	23	36	28	28	34	1	0	0.21	9	24.2381
9583	21	1	Portuguese	2	1	Psychology	4	15	6	21	6	7	6	4	6	7	7	17	20	18	13	30	31	30	26	27	1	0	0.29	8	17.2273
9144	20	1	Portuguese	3	1	Psychology	2	11	10	19	6	7	2	5	6	7	7	22	26	21	30	25	30	19	37	42	1	0	0.3	7	37.7391
10023	20	1	Portuguese	2	1	Psychology	3	15	5	17	6	5	5	4	6	7	7	15	22	20	14	24	34	31	31	32	1	0	0.49	11	36.0526
101983	20	1	Portuguese	3	1	Psychology	3	16	5	20	8	7	3	4	2	3	5	21	25	17	27	31	40	21	27	48	1	0	0.3	9	23.2857
10284	20	1	Portuguese	3	1	Psychology	3	11	5	18	5	7	1	1	3	7	7	18	20	20	19	20	34	36	31	32	1	0	0.38	5	14.4
10663	18	1	Portuguese	3	1	Psychology	1	22	8	22	9	4	5	4	4	6	6	22	26	14	30	27	41	40	26	43	1	1	0.17	5	12.4
10533	19	1	Portuguese	3	1	Psychology	1	13	5	16	5	6	5	7	6	1	2	20	24	21	15	14	34	26	33	27	1	1	0.13	2	3.82143
10866	17	1	Portuguese	3	1	Psychology	1	18	6	18	5	7	4	6	4	6	7	18	23	19	28	19	38	39	31	30	1	1	0.07	8	33.9091
10737	17	1	Portuguese	2	1	Psychology	1	18	6	19	7	7	4	2	5	5	7	22	23	22	20	30	38	23	24	37	1	1	0.13	8	21.2727
11096	18	1	Portuguese	4	1	Psychology	1	16	14	17	11	5	4	3	3	6	4	19	21	20	23	24	34	40	27	41	2	0	0.27	4	8.46154
11191	18	1	Portuguese	3	1	Psychology	1	17	5	15	5	7	3	4	4	2	5	20	24	16	20	21	31	32	26	37	2	0	0.42	5	20.24
11343	19	1	Portuguese	3	1	Psychology	1	18	9	18	7	4	4	5	3	4	4	16	19	22	15	30	33	33	21	29	2	0	0.54	9	27.4286
11229	19	1	Portuguese	4	1	Psychology	1	18	5	18	5	7	2	4	2	2	4	19	24	18	24	26	34	32	29	32	2	0	0.3	8	28.8636
12010	19	1	Portuguese	3	1	Psychology	3	16	5	16	5	7	5	2	5	6	6	19	18	18	27	15	31	33	30	33	1	1	0.14	4	17.5769
12190	47	1	Portuguese	3	1	Psychology	3	16	5	15	5	6	4	4	4	5	5	15	20	15	18	28	32	36	21	32	1	1	0.25	9	24.9048
122576	19	1	Portuguese	2	1	Psychology	3	9	6	11	5	7	3	5	3	4	4	20	20	14	24	23	40	32	19	37	1	1	0.22	6	21.7083
12392	21	1	Brazilian	3	1	Psychology	1	18	7	21	8	7	1	1	7	1	1	18	16	15	26	27	26	31	27	44	1	1	0.22	5	25.8
12596	22	2	Spanish	3	1	Psychology	3	14	7	13	6	6	4	5	3	6	2	17	17	13	15	28	28	31	23	32	2	1	0.76	6	13.7083
12645	23	1	Brazilian	4	1	Psychology	4	20	6	22	9	7	4	7	6	1	1	23	22	9	29	29	35	44	27	45	2	1	0.75	7	39.8696
12720	17	1	Portuguese	3	1	Psychology	1	19	9	24	6	7	2	1	6	1	1	21	16	15	25	24	27	28	29	41	2	1	0.42	7	25.2609
12852	26	2	Portuguese	2	1	Psychology	6	14	6	14	6	5	3	4	4	2	6	20	22	11	20	26	36	34	18	35	2	1	0.61	9	42.8571
14011	30	2	British	3	1	Psychology	6	13	6	12	5	7	3	3	4	1	1	18	17	12	10	17	28	26	28	22	2	0	0.11	14	54.875
14141	18	1	Portuguese	3	1	Psychology	1	17	6	18	6	7	5	2	5	1	1	22	26	14	30	25	33	24	23	41	2	0	0.21	7	27.6087
14295	20	1	Brazilian	3	1	Psychology	3	10	5	15	5	6	4	4	2	1	1	17	17	8	19	28	22	28	25	31	2	0	0.36	5	19.76
14450	26	1	Portuguese	2	2	Psychology	6	15	5	16	5	6	5	3	4	1	1	21	23	16	24	27	34	37	24	31	2	0	0.34	11	31.3684
16026	17	1	Portuguese	4	1	Psychology	1	14	8	20	6	7	2	5	3	5	5	18	24	17	27	37	35	19	31	27	2	0	0.38	7	18.9565
16229	22	1	Portuguese	3	1	Psychology	3	15	5	15	5	7	5	4	3	2	2	19	19	12	21	24	34	26	28	35	2	0	0.3	6	18.4167
16141	18	1	Portuguese	3	1	Psychology	1	14	7	16	5	7	1	5	7	4	4	22	23	10	27	25	38	35	29	40	2	0	0.22	17	61.9231
16443	18	1	Portuguese	3	1	Psychology	1	13	5	17	4	7	1	4	5	5	7	20	20	13	14	20	36	28	28	28	2	0	0.09	10	38.95
18055	22	1	Portuguese	2	1	Psychology	4	15	7	11	8	5	3	3	4	2	3	18	26	21	29	19	34	23	36	36	2	1	0.06	9	34.8095
18150	20	1	Portuguese	3	1	Psychology	3	14	5	17	5	6	3	4	4	1	1	21	20	20	26	29	32	33	26	37	2	1	0.2	9	33.4762
18276	18	1	Portuguese	2	1	Psychology	1	13	6	8	8	5	3	2	6	1	1	22	19	11	24	34	37	41	16	42	2	1	0.32	0	7.41379
18301	27	2	Portuguese	3	1	Psychology	4	18	5	16	5	5	5	3	7	1	1	14	19	18	19	26	26	29	24	30	2	1	0.19	1	10.1379
19044	19	2	Portuguese	3	1	Psychology	2	16	6	16	5	7	1	3	5	3	2	19	18	9	17	31	34	31	18	40	1	0	0.18	7	19.5652
19234	20	1	Portuguese	2	1	Psychology	3	16	6	17	10	7	4	5	1	6	2	18	23	20	28	11	40	32	40	31	1	0	0.04	12	39.6667
19302	22	1	Portuguese	4	1	Psychology	3	5	5	8	6	7	1	6	6	2	2	22	24	14	29	26	32	36	21	47	1	0	0.37	5	21.6
19165	21	2	Portuguese	2	1	History	3	21	5	24	7	7	2	3	7	3	5	24	18	7	24	34	33	25	10	50	1	0	0.42	3	13.7778
20039	18	1	Portuguese	3	1	Psychology	1	20	5	24	5	7	3	1	6	6	6	22	22	18	30	30	39	42	28	39	1	1	0.25	6	16.375
20110	20	1	Portuguese	3	1	Psychology	1	10	9	10	8	7	1	1	7	1	1	25	26	18	30	25	39	27	20	48	1	1	0.7	2	5
20261	18	2	Portuguese	3	1	Psychology	1	19	10	20	6	7	2	1	6	4	6	21	24	16	20	21	36	28	28	32	1	1	0.26	13	43.5294
20301	18	1	Portuguese	3	1	Psychology	1	19	6	18	6	5	5	2	4	4	7	17	22	20	21	23	39	29	26	32	1	1	0.2	7	30.2609
30012	20	1	Portuguese	3	1	Psychology	2	12	5	11	5	7	5	5	5	6	7	21	17	11	15	38	41	45	13	49	2	1	0.41	6	13.625
30230	27	1	Portuguese	2	1	Psychology	6	9	6	19	5	5	4	3	5	7	7	16	21	11	26	37	26	38	19	46	2	1	0.36	15	48.1333
30143	20	1	Portuguese	3	1	Psychology	3	12	6	13	5	7	4	3	5	3	2	17	21	9	21	30	33	33	21	43	2	1	0.37	6	28.2083
30307	20	1	Portuguese	3	1	Psychology	3	15	6	19	6	7	4	6	3	6	6	22	16	17	17	21	40	42	23	35	2	1	0.47	9	32.2381
40024	21	1	Brazilian	4	1	Psychology	2	12	5	20	6	7	6	4	2	5	6	14	18	20	29	23	28	28	22	33	2	1	0.51	14	35.25
40308	19	1	Portuguese	3	1	Psychology	2	11	5	11	5	7	2	4	4	3	6	20	23	14	28	32	30	35	21	40	2	1	0	13	48.5294
40201	18	1	Brazilian	4	1	Psychology	2	13	7	16	7	6	4	1	4	6	6	18	16	16	11	27	39	29	20	26	2	1	0.63	7	21.6957
40197	28	1	Portuguese	3	1	Psychology	2	13	5	19	8	7	3	2	3	6	6	18	21	18	23	31	33	32	24	33	2	1	0.26	7	26.9565
60073	19	1	Portuguese	4	1	Psychology	3	16	5	10	5	6	5	3	4	7	7	16	21	18	15	22	34	33	29	34	2	0	0.18	9	34.8571
60265	20	1	Portuguese	3	1	Psychology	3	12	5	18	6	7	2	4	5	7	7	20	16	10	16	24	37	36	21	32	2	0	0.11	2	7.92857
6019718	20	1	Portuguese	2	1	Psychology	3	18	8	19	5	7	5	5	4	6	7	24	23	19	19	23	41	36	33	43	2	0	0.16	8	29.5909
60328	20	1	Portuguese	2	1	Psychology	3	14	5	16	5	7	4	3	3	5	7	25	24	16	22	28	44	40	22	22	2	0	0.41	3	12.2222
1499	21	2	Portuguese	3	1	Psychology	4	16	5	18	11	6	4	6	5	7	7	14	15	18	15	19	24	26	27	30	2	1	0.35	9	30.4762
1324	25	2	Portuguese	2	1	Master of Cultural Heritage	2	15	5	19	7	6	3	2	4	4	5	12	14	23	19	28	35	26	18	30	2	1	0.07	13	49
1606	21	2	Portuguese	3	1	Psychology	4	10	7	8	5	3	3	5	4	7	7	15	16	20	19	30	30	26	20	37	2	1	0.27	4	11.8077
1518	21	1	Portuguese	2	1	Psychology	4	15	5	22	8	6	6	1	4	7	7	15	17	21	19	23	25	21	16	33	2	1	0.24	2	6.03571
5669	23	2	Portuguese	2	2	Psychology	4	13	5	16	5	7	5	4	6	3	1	12	11	18	15	22	31	21	13	25	2	1	0.27	2	12.8929
5786	25	1	Portuguese	3	2	Psychology	6	12	5	18	7	7	5	6	4	4	4	13	11	18	19	31	37	25	24	40	2	1	0.34	5	21.68
5191	23	1	Portuguese	4	2	Psychology	5	13	5	15	5	7	5	3	2	4	4	17	11	19	18	28	34	23	15	34	2	1	0.35	2	18.1786
5855	26	1	Portuguese	2	1	Psychology	6	11	6	16	5	7	4	3	3	1	1	14	16	19	16	30	24	27	22	29	2	1	0.32	12	42.2222
6068	19	1	Portuguese	2	1	Psychology	1	15	5	16	5	5	4	5	5	6	7	16	14	15	22	26	36	28	26	35	2	1	0.3	9	27.381
6301	25	1	Portuguese	3	1	Psychology	6	19	5	23	7	7	2	2	4	1	1	15	13	19	17	28	35	29	24	26	2	1	0.2	10	46.5
6226	24	1	Portuguese	3	1	Psychology	1	15	5	15	5	4	3	3	2	5	7	17	15	17	16	20	22	28	18	36	2	1	0.39	13	47.0588
6125	32	1	Portuguese	2	2	Psychology	6	18	8	18	5	6	4	5	5	4	5	16	12	19	21	29	28	26	21	36	2	1	0.64	5	14.84
2980	19	1	Portuguese	3	1	Psychology	1	19	8	20	7	6	2	6	4	6	7	16	15	18	19	28	26	29	27	34	2	0	0.28	11	44.1053
3034	18	1	Portuguese	3	1	Psychology	1	17	5	13	5	3	5	3	4	7	7	14	14	22	16	25	30	28	16	34	2	0	0.37	18	44.5
3142	18	1	Portuguese	2	1	Psychology	1	10	5	17	5	5	5	4	3	7	7	16	15	16	21	27	39	24	24	40	2	0	0.24	10	40.85
3229	19	1	Portuguese	3	1	Psychology	1	14	5	9	6	2	3	6	2	4	7	19	18	18	21	25	30	27	23	35	2	0	0.02	2	14.1071
7002	29	1	Portuguese	2	1	Psychology	6	19	8	18	6	7	5	5	7	6	7	15	14	18	19	29	23	29	27	36	2	0	0.59	11	45.8421
7114	43	1	Portuguese	2	1	Psychology	4	16	5	19	5	5	2	5	3	4	2	14	11	16	18	29	33	24	20	33	2	0	0.3	4	20.7308
7255	29	1	Portuguese	3	1	Psychology	4	16	6	16	6	5	3	4	4	2	4	17	11	22	24	26	32	26	21	35	2	0	0.33	6	18.625
7396	34	2	Spanish	3	1	Psychology	6	16	5	16	5	6	3	1	6	5	5	16	14	19	19	28	31	28	19	31	2	0	0.44	6	15.625
4193	22	2	Portuguese	3	1	Psychology	4	14	6	5	5	7	1	7	7	6	6	15	11	18	16	23	28	26	26	36	2	0	0.02	10	50.1
4007	26	2	Portuguese	3	2	Psychology	6	17	5	12	5	7	1	5	5	1	1	12	12	18	17	27	33	21	20	32	2	0	0.05	12	38.7778
4342	22	2	Portuguese	2	1	Psychology	5	14	6	11	5	7	1	4	3	2	6	16	12	19	19	20	36	29	19	34	2	0	0.19	10	32.5
4233	21	2	Portuguese	3	1	Computer Science and engineering	4	19	6	20	5	7	3	2	3	6	6	17	16	19	17	27	29	26	13	31	2	0	0.49	11	36.8421
5174	22	2	Portuguese	2	1	Biological Engineering	4	15	6	18	7	7	1	5	6	1	1	14	13	20	16	20	28	26	24	28	1	1	0.88	1	52.75
5201	21	2	Portuguese	3	1	Physical Engineering	4	17	5	23	5	7	4	7	6	1	7	17	15	20	22	32	33	25	22	37	1	1	0.88	11	40.5263
5039	26	2	Portuguese	4	1	Psychology	5	15	7	15	5	7	6	5	3	1	1	16	13	18	19	23	29	24	22	38	1	1	0.93	7	36.7391
5482	25	1	Portuguese	3	2	Psychology	6	13	17	15	15	7	2	5	6	1	1	17	13	21	21	29	34	30	23	39	1	1	0.92	6	25.7917
1880	21	1	Portuguese	3	1	Psychology	4	21	8	23	7	7	5	1	1	6	7	15	16	22	18	26	24	23	19	33	1	1	0.06	2	10.2143
2059	25	1	Portuguese	3	1	Psychology	4	14	6	15	7	7	4	1	6	4	4	20	16	20	20	25	30	25	20	38	1	1	0.28	4	14.3462
1939	22	2	Portuguese	4	1	Psychology	4	17	5	16	6	7	2	5	4	7	6	14	12	19	15	31	37	28	26	33	1	1	0.23	2	4.89286
1793	21	2	Portuguese	2	1	Psychology	4	13	5	16	6	7	6	2	4	7	7	13	14	17	15	26	30	26	24	34	1	1	0.1	1	5.68966
2186	28	1	Portuguese	3	2	Psychology	6	15	8	15	5	5	5	5	3	5	6	13	16	17	16	27	28	27	25	34	1	1	0.28	7	23.6522
2286	32	1	Portuguese	3	2	Psychology	6	11	5	13	5	7	1	5	5	1	6	15	10	22	20	30	33	27	23	34	1	1	0.19	11	30
2478	25	1	Portuguese	3	2	Psychology	5	10	5	12	5	7	4	4	5	6	7	17	16	19	17	28	31	24	28	39	1	1	0.18	9	31.45
2385	24	1	Portuguese	3	2	Psychology	5	14	5	16	6	6	5	2	4	4	5	16	13	19	17	31	32	27	26	35	1	1	0.38	7	44.6957
2697	19	1	Portuguese	3	1	Psychology	1	17	6	17	7	7	6	5	6	6	7	15	16	21	18	25	27	28	18	37	1	0	0.57	2	7.2963
2734	18	1	Portuguese	2	1	Psychology	1	8	5	9	5	7	1	3	7	6	1	15	16	25	18	22	14	29	19	36	1	0	0.24	4	32.72
2563	18	2	Portuguese	4	1	Psychology	1	17	6	18	5	7	1	3	7	7	7	17	16	17	18	25	31	25	23	34	1	0	1	12	49.4706
2847	18	1	Portuguese	4	1	Psychology	1	23	5	23	5	7	2	6	7	7	7	17	15	22	19	32	38	26	22	34	1	0	0.77	0	18.4828
3644	19	1	Portuguese	4	1	Psychology	1	22	8	19	7	7	2	3	7	4	7	17	18	21	21	29	26	28	24	39	1	0	0.01	7	26.2273
3771	34	1	Portuguese	3	1	Psychology	6	16	5	14	5	4	2	5	6	1	1	17	14	19	15	25	32	27	22	37	1	0	0	8	28.5455
3545	18	2	Portuguese	3	1	Psychology	1	10	5	11	5	7	1	1	7	7	7	13	11	17	16	29	33	30	26	36	1	0	0	7	23.5652
3889	19	1	Portuguese	3	1	Psychology	1	10	5	9	5	6	4	4	4	6	6	15	15	24	16	17	21	22	23	32	1	0	0.14	7	19.2727
4708	21	1	Portuguese	3	1	Psychology	4	11	8	11	5	6	5	3	4	5	5	15	13	20	18	32	22	26	15	35	1	0	0.34	4	11.2
4699	22	1	Portuguese	2	1	Psychology	4	14	6	19	6	6	4	5	3	5	5	14	19	22	13	31	19	27	20	28	1	0	0.4	8	21.4286
4838	21	1	Portuguese	3	1	Psychology	4	15	5	15	5	5	4	2	4	6	5	14	16	17	18	30	30	28	20	40	1	0	0.49	5	14.0417
4955	22	1	Portuguese	3	1	Psychology	3	13	6	18	8	7	3	1	6	6	4	14	15	22	17	27	29	27	20	29	1	0	0.15	7	15.087

## Sheet: Main Task
Participant_Code	GameType (1:DPD ;2:SPD)	Pressure(0:Time Delay; 1: Time Pressure)	T1_R1_S1	T1_R1_S2	T1_R1_iD1	T1_R1_iD2	T1_R1_RT	T1_R1_Founds	T1_R2_iD1	T1_R2_iD2	T1_R2_RT	T1_R2_Founds	T1_R3_iD1	T1_R3_iD2	T1_R3_RT	T1_R3_Founds	T1_R4_iD1	T1_R4_iD2	T1_R4_RT	T1_R4_Founds	T1_R5_iD1	T1_R5_iD2	T1_R5_RT	T1_R5_Founds	T1_R6_iD1	T1_R6_iD2	T1_R6_RT	T1_R6_Founds	T1_R7_iD1	T1_R7_iD2	T1_R7_RT	T1_R7_Founds	T1_R8_iD1	T1_R8_iD2	T1_R8_RT	T1_R8_Founds	T1_R9_iD1	T1_R9_iD2	T1_R9_RT	T1_R9_Founds	T1_R10_iD1	T1_R10_iD2	T1_R10_RT	T1_R10_Founds	T2_R1_S1	T2_R1_S2	T2_R1_iD1	T2_R1_iD2	T2_R1_RT
1230	1	0	1	3	0	0	94.328	1448	1	0	20.782	1388	0	1	35.187	1348	0	0	3.969	1296	0	0	3.594	1244	0	0	1.813	1192	0	0	24.063	1140	0	0	3.031	1088	0	0	1.578	1036	0	0	1.641	984	1	3	0	1	14.359
1312	1	0	2	4	1	0	35.36	1440	1	0	43.25	1380	0	1	25.735	1340	0	0	8.39	1288	1	0	7.359	1228	1	0	10.828	1168	1	1	2.906	1123	0	0	16.016	1071	0	0	19.5	1019	0	1	6.829	979	2	4	0	0	12.172
1467	1	0	3	1	0	0	35	1448	0	1	66.625	1408	1	0	14.188	1348	0	0	5.453	1296	0	0	2.703	1244	0	0	36.234	1192	0	0	18.954	1140	0	0	11.079	1088	0	0	1.89	1036	0	0	2.687	984	3	1	1	0	9.407
1586	1	0	4	2	0	1	47.047	1460	0	1	51.297	1420	1	0	28.625	1360	0	0	7.125	1308	0	1	13.375	1268	0	1	6.672	1228	1	1	19.703	1183	0	0	2.672	1131	0	0	10.437	1079	1	0	1.203	1019	4	2	0	0	12.875
9491	1	0	1	4	0	1	15.062	1460	0	0	9.282	1408	0	0	5.234	1356	0	0	15.359	1304	0	0	3.203	1252	0	0	20.281	1200	0	0	15.406	1148	0	0	7.86	1096	0	0	17.032	1044	0	0	5.094	992	1	2	0	0	5.422
9312	1	0	2	3	0	0	14.765	1448	1	0	9.296	1388	0	0	1.687	1336	0	0	1.235	1284	0	0	4.344	1232	0	0	0.968	1180	0	0	8.641	1128	0	0	1.047	1076	0	0	1.235	1024	0	0	2.375	972	2	1	0	0	8.562
9533	1	0	3	2	0	0	16.11	1448	0	1	8.063	1408	0	0	6.188	1356	0	0	2.281	1304	0	0	4.625	1252	0	0	5.328	1200	0	0	8.328	1148	0	0	13.797	1096	0	0	10.094	1044	0	0	3.938	992	3	4	0	1	10.703
9583	1	0	4	1	1	0	7.329	1440	0	0	7.578	1388	0	0	0.937	1336	0	0	6.172	1284	0	0	2.593	1232	0	0	1.703	1180	0	0	6.484	1128	0	0	1.594	1076	0	0	1.125	1024	0	0	1.641	972	4	3	1	0	2.093
10023	1	0	1	2	1	0	9.547	1440	0	0	12.047	1388	0	1	12.188	1348	0	0	13.656	1296	1	0	4.438	1236	0	1	8.547	1196	0	1	16.015	1156	0	0	6.078	1104	1	0	2.421	1044	1	0	5.454	984	1	4	0	0	3.578
9144	1	0	2	1	0	1	15.734	1460	0	0	25.297	1408	1	0	10.187	1348	0	0	4.781	1296	0	1	9.937	1256	1	0	6.844	1196	1	0	2.516	1136	0	0	1.438	1084	0	1	2.422	1044	0	1	3.75	1004	2	3	0	1	25.156
101983	1	0	3	4	0	1	16.656	1460	0	0	10.734	1408	0	0	3.953	1356	0	0	3.141	1304	0	0	4.047	1252	0	0	1.5	1200	0	0	11.812	1148	0	0	15.859	1096	0	0	10	1044	0	0	15.719	992	3	2	1	0	10.891
10284	1	0	4	3	1	0	13.484	1440	0	0	3.641	1388	0	0	5.047	1336	0	0	8.563	1284	0	0	3.937	1232	0	0	5.797	1180	0	0	3.875	1128	0	0	5.735	1076	0	0	6.485	1024	0	0	3.703	972	4	1	0	0	2.735
19044	1	0	1	3	0	0	65.047	1448	1	1	16.562	1403	0	0	15.656	1351	0	0	8.594	1299	0	0	25.422	1247	0	0	74.578	1195	0	1	29.625	1155	0	1	34.031	1115	1	0	27.14	1055	0	0	5.609	1003	1	2	0	0	13.781
19234	1	0	2	4	0	1	109.562	1460	0	0	40.062	1408	0	1	20.219	1368	0	0	45.75	1316	0	0	40.046	1264	0	0	36.094	1212	0	0	31.688	1160	0	0	51.938	1108	0	0	41.656	1056	0	0	39.953	1004	2	1	0	0	39.563
19302	1	0	3	1	0	0	12.641	1448	1	1	8.219	1403	0	0	46.61	1351	0	0	6.828	1299	0	0	15.5	1247	0	0	44.266	1195	1	0	23.344	1135	1	0	2.297	1075	0	1	2.188	1035	0	0	1.234	983	3	4	1	0	4.313
19165	1	0	4	2	1	0	70.562	1440	0	0	21.344	1388	1	0	11.312	1328	0	0	2.375	1276	0	0	1.453	1224	0	0	0.625	1172	0	0	2.75	1120	0	0	2.547	1068	0	0	3.984	1016	0	0	3.062	964	4	3	0	1	13.031
2697	1	0	1	3	1	0	18.313	1440	0	0	0.89	1388	0	1	3.422	1348	0	0	4.204	1296	1	0	0.672	1236	0	0	0.875	1184	0	1	1.047	1144	0	0	2.297	1092	1	0	10.968	1032	0	0	1.063	980	1	3	1	0	4.36
2563	1	0	2	4	1	1	8.656	1455	1	0	5.062	1395	1	0	1.984	1335	1	1	2.562	1290	1	0	1.172	1230	1	0	1.016	1170	1	0	0.922	1110	1	0	3.547	1050	1	0	3.531	990	1	0	11.25	930	2	4	1	1	2.422
2734	1	0	3	1	0	1	47.547	1460	0	0	22.766	1408	1	0	6.5	1348	0	0	7.219	1296	0	1	11.172	1256	0	0	9.031	1204	1	0	14.469	1144	0	0	2.813	1092	0	1	9.125	1052	0	0	7.421	1000	3	1	0	1	13.937
2847	1	0	4	2	1	1	9.844	1455	0	1	8.266	1415	0	1	3.984	1375	1	1	1.438	1330	0	1	1.891	1290	0	1	1.172	1250	0	1	0.781	1210	0	1	1.063	1170	0	1	8.297	1130	0	1	3.781	1090	4	2	1	1	5.125
3771	1	0	1	3	0	0	17.343	1448	0	0	10.438	1396	0	1	4.875	1356	0	0	1.625	1304	0	0	11.844	1252	0	0	4.313	1200	0	0	16.032	1148	0	0	1.328	1096	0	0	1.39	1044	0	0	0.937	992	1	3	0	0	5.5
3545	1	0	2	4	0	1	11.359	1460	0	0	5.922	1408	0	0	5.422	1356	0	1	4.234	1316	0	0	5.734	1264	0	0	7.984	1212	0	0	3.734	1160	0	1	1.969	1120	0	0	1.688	1068	0	0	1.766	1016	2	4	0	1	6.062
3644	1	0	3	1	0	0	24.766	1448	0	0	32.734	1396	1	0	12.203	1336	0	0	9.968	1284	0	0	7.531	1232	0	0	12.968	1180	0	0	18.985	1128	0	0	3.844	1076	0	0	2.875	1024	0	0	2.078	972	3	1	0	0	8.031
3889	1	0	4	2	1	0	16.515	1440	0	0	7.281	1388	0	0	13.063	1336	1	0	1.781	1276	0	0	0.985	1224	0	0	35.297	1172	0	0	2.625	1120	1	0	1.735	1060	0	0	2.344	1008	0	0	1.063	956	4	2	1	0	6.812
4699	1	0	1	3	0	0	6.187	1448	0	0	6.25	1396	0	0	1.25	1344	1	1	4.172	1299	0	0	14.922	1247	0	1	9.469	1207	0	0	16.718	1155	1	0	14.75	1095	0	0	8.281	1043	0	0	11.453	991	1	3	0	1	14.656
4708	1	0	2	4	1	1	9.734	1455	1	0	2.422	1395	1	1	1.094	1350	0	1	0.672	1310	0	0	2.938	1258	1	0	1.406	1198	1	0	0.921	1138	0	0	0.906	1086	0	0	0.828	1034	1	0	0.844	974	2	4	0	0	2.469
4838	1	0	3	1	0	0	13.125	1448	0	0	7	1396	0	0	2.734	1344	1	1	1.437	1299	0	0	1.297	1247	1	0	7.922	1187	0	0	3.218	1135	0	1	12.735	1095	0	0	2.922	1043	0	0	5.828	991	3	1	1	0	10.344
4955	1	0	4	2	1	1	35.891	1455	0	1	7.672	1415	1	1	2.25	1370	1	0	2.797	1310	0	0	1.25	1258	0	1	8.156	1218	0	1	4.813	1178	0	0	9.906	1126	0	0	10.016	1074	0	1	3.047	1034	4	2	0	0	12.266
8052	1	1	1	2	0	1	6.406	1460	1	0	3.375	1400	0	0	1.11	1348	1	0	0.735	1288	0	1	0.75	1248	0	1	0.421	1208	0	0	0.703	1156	1	0	1.063	1096	0	0	0.781	1044	0	1	0.515	1004	1	3	1	0	1.235
8143	1	1	2	1	1	0	4.406	1440	0	1	6.328	1400	0	0	4.234	1348	0	1	3.188	1308	1	0	1.156	1248	1	0	1.484	1188	0	0	1	1136	0	1	1.156	1096	0	0	0.907	1044	1	0	1.235	984	2	4	0	0	1.187
8333	1	1	3	4	0	1	5.781	1460	0	1	6.218	1420	0	0	5.64	1368	0	0	2.265	1316	0	0	1.375	1264	0	0	1.719	1212	0	0	1.297	1160	0	0	1.328	1108	0	0	5.938	1056	0	0	1.609	1004	3	1	0	1	1.593
8403	1	1	4	3	1	0	4.578	1440	1	0	0.859	1380	0	0	0.734	1328	0	0	0.906	1276	0	0	0.938	1224	0	0	1.296	1172	0	0	0.891	1120	0	0	0.719	1068	0	0	0.64	1016	0	0	0.922	964	4	2	0	0	1.078
10866	1	1	1	2	0	0	4.188	1448	1	0	3.187	1388	0	0	0.672	1336	0	0	1.079	1284	0	0	0.532	1232	0	1	1.109	1192	1	0	1.25	1132	0	1	0.844	1092	0	1	0.671	1052	0	1	0.359	1012	1	2	1	0	0.719
10533	1	1	2	1	0	0	10.828	1448	0	1	1.547	1408	0	0	1.422	1356	0	0	1	1304	0	0	0.625	1252	1	0	1.172	1192	0	1	7.062	1152	1	0	1.109	1092	1	0	0.843	1032	1	0	0.532	972	2	1	0	1	1.453
10663	1	1	3	4	1	1	6.86	1455	1	1	4.687	1410	0	0	2.234	1358	1	1	0.735	1313	1	1	1.203	1268	0	1	1.141	1228	1	0	0.781	1168	1	0	1.234	1108	1	0	1.781	1048	1	0	0.719	988	3	4	1	0	0.703
10737	1	1	4	3	1	1	8.344	1455	1	1	3.203	1410	0	0	1.781	1358	1	1	3.532	1313	1	1	2.938	1268	1	0	0.969	1208	0	1	6.578	1168	0	1	2.938	1128	0	1	1.297	1088	0	1	1.344	1048	4	3	0	1	2.359
12010	1	1	1	2	0	0	8.172	1448	0	1	3.031	1408	0	1	1.547	1368	1	0	1.297	1308	0	0	1.156	1256	0	0	3.203	1204	1	1	1.156	1159	0	1	0.907	1119	0	0	0.859	1067	0	0	1.141	1015	1	4	0	0	2.468
12190	1	1	2	1	0	0	1.281	1448	1	0	3.203	1388	1	0	2.969	1328	0	1	1.015	1288	0	0	0.766	1236	0	0	0.688	1184	1	1	4.657	1139	1	0	1.297	1079	0	0	1.109	1027	0	0	0.672	975	2	3	0	0	1.563
122576	1	1	3	4	0	0	4.375	1448	1	0	1.156	1388	0	0	0.765	1336	1	1	2.093	1291	1	0	1.188	1231	0	0	0.718	1179	1	0	0.828	1119	0	0	1.578	1067	0	0	0.797	1015	1	0	1.094	955	3	2	0	0	0.891
12392	1	1	4	3	0	0	2.828	1448	0	1	4.062	1408	0	0	1.266	1356	1	1	1.032	1311	0	1	1.015	1271	0	0	1.406	1219	0	1	1.125	1179	0	0	0.609	1127	0	0	0.625	1075	0	1	1.078	1035	4	1	0	0	1.86
20261	1	1	1	4	1	1	4.344	1455	1	0	5.5	1395	1	1	2.766	1350	1	1	3.265	1305	0	1	4.5	1265	1	1	2.672	1220	1	1	2.766	1175	0	1	2.25	1135	0	0	1.219	1083	1	1	0.969	1038	1	2	0	1	3.5
20039	1	1	2	3	1	1	6.813	1455	1	1	5.75	1410	0	1	2.297	1370	1	1	2.688	1325	0	1	2.343	1285	1	1	0.438	1240	0	1	2.828	1200	0	1	0.562	1160	1	0	0.625	1100	0	0	0.64	1048	2	1	1	0	1.609
20110	1	1	3	2	1	1	4.344	1455	1	1	3.203	1410	1	0	1.656	1350	1	1	1.734	1305	1	0	1.281	1245	1	1	2.312	1200	1	0	3.344	1140	1	0	3.172	1080	0	1	2.672	1040	0	0	3.844	988	3	4	1	1	1.547
20301	1	1	4	1	1	1	2.516	1455	0	1	3.797	1415	1	1	1.047	1370	1	1	4.719	1325	1	0	4.797	1265	1	1	3.344	1220	1	1	2.532	1175	1	0	1.734	1115	0	0	1.047	1063	1	1	2.938	1018	4	3	1	1	2.61
5201	1	1	1	2	0	0	6.562	1448	0	0	3.141	1396	1	0	5.5	1336	0	0	1.375	1284	0	0	3.078	1232	0	0	4.094	1180	0	1	1.531	1140	0	0	12.235	1088	0	0	15.75	1036	0	1	5.781	996	1	4	1	0	1.641
5482	1	1	2	1	0	0	4.25	1448	0	0	1.188	1396	0	1	0.781	1356	0	0	0.844	1304	0	0	0.797	1252	0	0	2.843	1200	1	0	4.031	1140	0	0	0.922	1088	0	0	0.782	1036	1	0	2.891	976	2	3	1	1	0.891
5039	1	1	3	4	0	0	2.453	1448	0	0	4.203	1396	0	0	2.891	1344	0	0	1.781	1292	0	0	3.5	1240	0	0	2.938	1188	0	0	2.109	1136	1	0	4.079	1076	1	1	1.203	1031	1	1	1.75	986	3	2	1	1	1.734
5174	1	1	4	3	0	0	2	1448	0	0	4.765	1396	0	0	3.687	1344	0	0	5.032	1292	0	0	4.296	1240	0	0	11.484	1188	0	0	1.86	1136	0	1	8.563	1096	1	1	6.687	1051	1	1	1.234	1006	4	1	0	1	1.547
1880	1	1	1	4	0	1	6.843	1460	1	1	2.5	1415	0	1	1.484	1375	0	1	2.765	1335	0	0	0.891	1283	1	0	0.969	1223	0	0	0.625	1171	0	1	0.891	1131	0	0	0.61	1079	0	0	0.328	1027	1	3	0	0	1.032
2059	1	1	2	3	1	0	7.594	1440	0	0	2.922	1388	1	1	5.875	1343	0	1	2.765	1303	1	1	2.187	1258	1	1	1.859	1213	1	0	0.984	1153	0	1	1.016	1113	1	1	0.859	1068	0	0	2.969	1016	2	4	1	1	3.016
1939	1	1	3	2	0	1	1.64	1460	0	0	1.391	1408	1	1	0.797	1363	1	0	2.828	1303	1	1	1.719	1258	1	1	1.266	1213	0	1	0.484	1173	1	0	0.703	1113	1	1	2.14	1068	0	0	1.625	1016	3	1	0	0	0.875
1793	1	1	4	1	1	0	2.687	1440	1	1	4.281	1395	1	0	1.203	1335	1	0	2.25	1275	0	0	0.734	1223	0	1	3.172	1183	0	0	0.954	1131	1	0	1.062	1071	0	0	1.453	1019	0	0	0.641	967	4	2	1	1	2.704
2286	1	1	1	4	1	0	6.438	1440	1	1	15.219	1395	1	1	5.016	1350	0	1	4.078	1310	0	0	4.531	1258	0	1	0.985	1218	0	0	8.516	1166	0	1	8.141	1126	0	0	9.89	1074	0	1	8.859	1034	1	3	1	0	7.219
2186	1	1	2	3	0	1	6.094	1460	0	0	5.375	1408	1	1	5.094	1363	1	0	1.922	1303	0	0	1.375	1251	1	1	2.343	1206	0	0	1.968	1154	1	0	1.109	1094	0	0	1	1042	0	1	1.109	1002	2	4	0	0	2.578
2478	1	1	3	2	1	0	12.03	1440	0	0	9.922	1388	1	1	8.578	1343	0	1	6.031	1303	0	0	11.063	1251	1	1	10.14	1206	0	0	3.516	1154	0	1	3.656	1114	0	0	5.235	1062	1	0	1.188	1002	3	1	0	1	2.031
2385	1	1	4	1	0	1	13.828	1460	1	1	11.891	1415	1	1	1.844	1370	1	0	2.5	1310	0	0	1.437	1258	1	0	2.703	1198	0	0	5.016	1146	1	0	3.093	1086	0	0	4.953	1034	1	0	4.578	974	4	2	0	0	4.047
40308	2	1	1	3	0	1	6.859	1500	0	1	4.781	1500	0	0	2.063	1500	0	0	6.312	1500	0	0	5.141	1500	0	1	2.843	1400	0	1	2.453	1400	0	0	7.125	1300	0	0	2.39	1300	0	0	8.266	1200	1	3	0	0	7.25
40201	2	1	2	4	1	1	7.031	1455	0	1	7.657	1455	0	0	7.563	1355	0	0	8.469	1255	1	0	7.953	1210	1	0	7.438	1165	1	0	8.469	1120	1	1	8.657	1075	0	1	8.031	975	1	0	8.187	930	2	4	1	1	8.485
40024	2	1	3	1	1	0	9.39	1455	1	0	7.765	1310	0	0	5.156	1310	0	0	1.391	1210	0	0	5.812	1110	1	0	7.281	1065	1	0	6.453	920	0	0	7.375	920	0	0	3.344	920	0	0	8.735	920	3	1	0	0	6.344
40197	2	1	4	2	1	1	7.375	1455	1	0	3.532	1410	0	0	4.813	1310	0	0	1.094	1210	0	1	1.282	1110	0	1	7.032	1010	0	1	6.516	1010	1	1	4.703	965	1	0	7.422	920	0	1	5.656	820	4	2	1	1	3.641
12720	2	1	1	4	0	1	5.875	1400	0	1	4.859	1400	1	1	2.828	1355	0	0	4.438	1355	1	1	2.578	1310	0	1	3.984	1210	1	1	1.625	1165	0	1	3.672	1165	1	1	2.547	1120	1	1	2.672	1075	1	4	0	0	3.609
12645	2	1	2	3	1	1	7.547	1455	1	1	5.344	1410	1	1	3.796	1365	0	0	1.391	1265	0	1	1.391	1265	1	1	1.719	1220	0	1	2.719	1120	1	1	0.797	1075	1	1	0.859	1030	1	1	3.125	985	2	3	1	1	3.047
12596	2	1	3	2	1	1	8.015	1455	1	1	8.422	1410	1	1	1.063	1365	0	0	1.937	1265	1	0	0.718	1220	1	1	0.656	1175	1	0	0.859	1130	1	1	0.703	1085	1	1	1.157	1040	1	1	0.937	995	3	2	1	1	1.484
12852	2	1	4	1	1	0	5.594	1455	1	0	6.438	1410	1	1	1.968	1365	0	0	8.75	1265	1	1	0.875	1220	1	0	5.563	1175	1	1	7.5	1130	1	0	1.093	1085	1	1	9.328	1040	1	1	8.64	995	4	1	0	0	9.094
18055	2	1	1	3	0	0	8.781	1500	0	0	1	1500	0	0	1	1400	0	0	0.891	1400	0	1	0.86	1400	0	0	1.14	1400	1	1	0.968	1355	0	1	0.859	1355	0	0	0.688	1355	0	1	0.547	1355	1	2	0	0	0.734
18150	2	1	2	4	0	0	4.578	1500	0	1	4.485	1400	0	0	1.485	1300	0	0	4.375	1200	0	1	1.86	1100	1	0	1.078	1055	0	0	1.657	955	1	1	0.968	910	0	0	1.172	810	1	0	1.187	765	2	1	0	0	2.36
18276	2	1	3	1	0	0	7.125	1500	0	0	4.89	1500	0	0	2.812	1400	0	0	1	1400	1	0	0.875	1355	0	0	1.734	1355	1	1	0.89	1310	1	0	3.031	1265	0	0	2.172	1265	1	0	2.703	1220	3	4	0	1	1.109
18301	2	1	4	2	0	0	8.281	1400	1	0	5.421	1255	0	0	3.094	1255	0	0	1.5	1255	1	0	1.125	1210	0	1	1.672	1110	0	0	0.75	1110	1	1	1.922	1065	0	0	0.687	1065	0	1	0.969	965	4	3	1	0	2.062
30307	2	1	1	3	1	1	7.25	1455	1	1	4.062	1410	1	1	1.563	1365	0	1	1.375	1365	0	0	0.984	1265	1	1	0.843	1220	1	1	1.125	1175	0	0	0.844	1175	0	0	1.109	1175	0	0	0.765	1075	1	2	1	1	1.531
30012	2	1	2	4	1	1	9.234	1455	1	0	4.437	1410	0	0	2.047	1310	1	1	7.469	1265	1	1	5.938	1220	0	1	4.531	1120	1	1	3.953	1075	1	1	7.344	1030	1	1	1.438	985	1	1	3.25	940	2	1	1	1	3.781
30143	2	1	3	1	1	1	4.562	1455	1	1	3.547	1410	1	1	2.485	1365	1	0	1.953	1220	0	0	2.266	1220	1	1	6.625	1175	1	1	1.375	1130	0	0	1.219	1130	0	0	1.344	1030	0	0	3.187	930	3	4	1	1	1.656
30230	2	1	4	2	1	1	4.406	1455	0	1	1.359	1355	0	0	1.375	1255	1	1	1.36	1210	1	1	2.062	1165	1	0	0.844	1120	1	1	0.75	1075	1	1	0.906	1030	1	1	0.828	985	1	1	0.656	940	4	3	1	1	1.672
1606	2	1	1	4	0	1	7.344	1400	1	1	1.188	1355	1	0	1.156	1310	0	1	3.672	1210	0	0	1.453	1210	0	0	1.719	1110	1	1	1.343	965	0	1	2.687	865	0	1	2.875	865	0	1	0.89	865	1	2	0	0	3.938
1499	2	1	2	3	0	1	7.922	1400	0	1	6.359	1400	1	0	5.234	1355	0	1	7.578	1355	0	0	5.563	1355	1	0	1.484	1310	1	0	6.141	1265	0	1	5.375	1165	1	1	2.5	1120	1	0	2.234	1075	2	1	0	0	8.125
1518	2	1	3	2	1	0	11.813	1455	1	0	1.328	1410	0	1	0.938	1310	1	0	0.781	1265	0	0	1.094	1165	0	1	0.907	1065	0	1	1.172	965	1	0	4.031	920	1	1	1	875	0	1	1.14	875	3	4	1	0	1.734
1324	2	1	4	1	1	0	15.954	1455	1	1	5.859	1410	0	1	4.703	1410	1	0	2.875	1365	0	0	4.984	1365	0	0	1.157	1265	1	1	1.375	1220	1	0	0.625	1175	1	0	1.375	1130	1	0	0.469	1085	4	3	0	1	4.094
5786	2	1	1	4	0	0	9.609	1500	0	0	5.922	1400	1	0	6.359	1355	0	0	9.547	1355	1	1	7.766	1310	0	1	8.937	1210	0	0	10.469	1210	0	1	5	1210	0	0	5.938	1110	0	0	7.515	1010	1	2	1	0	3.64
5191	2	1	2	3	0	1	1.64	1500	0	0	5.594	1400	0	0	1.969	1400	1	1	3.187	1355	1	1	5.172	1310	0	1	1.625	1310	0	0	4.187	1310	1	0	7.078	1265	0	0	1.687	1265	1	0	4.125	1120	2	1	0	1	1.672
5669	2	1	3	2	1	0	5.672	1455	0	0	8.922	1355	0	0	1.547	1255	1	1	2.328	1210	1	1	8.828	1165	1	0	15.047	1120	0	0	8.844	1020	0	1	13.89	920	0	0	9.641	820	0	1	11.344	820	3	4	0	0	4.109
5855	2	1	4	1	0	0	4.204	1500	0	0	6.032	1500	0	1	7.109	1400	0	0	2.234	1400	1	1	0.984	1355	1	0	2.562	1310	0	0	1.734	1210	1	0	2.485	1165	0	0	6.172	1065	0	0	4.266	1065	4	3	0	0	2.125
6068	2	1	1	2	0	0	16.266	1400	0	0	5.797	1300	1	0	2.781	1255	1	0	4.141	1210	0	0	3.016	1210	0	0	8.047	1210	0	0	5.359	1110	0	0	1.812	1110	1	1	1.188	1065	0	0	2.031	965	1	3	1	1	4.172
6301	2	1	2	1	0	0	6	1500	0	0	4.61	1500	0	1	3.422	1400	0	1	0.985	1400	0	0	3.297	1400	0	0	3.172	1300	0	0	2.937	1300	0	0	1.516	1200	1	1	6.11	1155	0	0	1.359	1155	2	4	0	1	2.954
6226	2	1	3	4	1	1	8.562	1455	1	1	4.484	1410	1	1	0.969	1365	1	1	1.39	1320	1	0	1.078	1275	1	1	1.235	1230	1	1	0.89	1185	1	1	0.937	1140	1	1	0.781	1095	1	1	0.797	1050	3	1	1	1	3.219
6125	2	1	4	3	1	1	13.687	1455	1	1	5.25	1410	1	1	8.719	1365	1	1	4.344	1320	0	1	4.531	1220	1	1	0.766	1175	1	1	1.859	1130	1	1	2.235	1085	1	1	1.032	1040	1	1	1.625	995	4	2	1	0	1.657
14011	2	0	1	2	1	1	19.281	1455	1	1	51.547	1410	0	0	27.875	1310	0	0	65.563	1210	1	0	11.734	1165	1	0	42.141	1120	0	1	17.594	1120	0	0	0.875	1120	0	0	1.39	1020	0	0	17.062	1020	1	4	0	1	42.515
14141	2	0	2	1	1	1	45.641	1455	1	1	19.266	1410	0	0	46.469	1310	0	0	70.547	1310	0	1	64.203	1310	0	1	61.781	1310	1	0	33.109	1265	0	0	42.438	1165	0	0	21.969	1065	0	0	17.125	1065	2	3	1	0	13.14
14295	2	0	3	4	1	1	37.844	1455	0	0	26.094	1355	0	1	62.235	1255	1	0	34.219	1210	1	0	44.687	1165	0	0	36.094	1165	0	1	22.75	1165	0	0	46.36	1065	1	0	8.5	920	0	1	24.156	920	3	2	0	1	11.297
14450	2	0	4	3	1	1	13.078	1455	0	0	15.563	1355	1	0	20.797	1310	0	1	47.453	1210	0	1	15.312	1210	0	0	12.844	1210	1	0	4.094	1165	0	0	21.906	1065	0	1	3.11	1065	1	0	18.062	1020	4	1	1	0	5.797
16026	2	0	1	2	0	1	221.438	1400	1	0	94.156	1355	0	1	66.375	1355	0	0	34.125	1255	1	0	28.375	1210	0	0	32.984	1110	0	1	30.5	1110	1	1	45	1065	0	0	49.25	1065	0	0	53.125	965	1	3	0	1	36.828
16141	2	0	2	1	1	0	12.656	1455	0	1	31.719	1355	1	0	47.062	1210	0	0	36.968	1110	0	1	21.515	1010	0	0	33.141	910	1	0	18.625	865	1	1	15.391	820	0	0	24.344	820	0	0	20.579	820	2	4	0	0	16.579
16229	2	0	3	4	1	1	13.109	1455	0	0	9.188	1355	1	0	28.063	1310	0	0	27.937	1210	0	0	38.203	1110	1	0	24.172	1065	0	0	17.937	965	1	0	13.61	820	0	0	15.672	720	1	0	13.234	675	3	1	1	0	12.328
16443	2	0	4	3	1	1	19.937	1455	0	0	9.485	1355	0	1	51.094	1355	0	0	31.203	1255	0	0	19.296	1255	0	1	30.578	1255	0	0	19	1255	0	1	26.031	1255	0	0	13.906	1255	0	1	19.859	1255	4	2	0	0	18.078
11343	2	0	1	4	1	0	27.563	1455	1	1	24.859	1410	1	0	41.407	1365	1	1	28.781	1320	1	1	20.156	1275	1	1	20.969	1230	1	0	14.156	1185	1	1	16.485	1140	1	0	15.078	1095	1	0	2.032	1050	1	3	1	1	3.032
11096	2	0	2	3	0	0	19.14	1500	0	1	23.719	1500	0	0	47.313	1500	0	1	30.375	1500	1	0	41.469	1455	0	0	26.891	1355	1	0	24.672	1310	0	1	28.625	1310	0	1	32.891	1310	1	1	18.703	1265	2	4	0	0	15.844
11191	2	0	3	2	0	0	148.64	1500	1	0	87.922	1455	0	0	25.359	1355	1	0	5.531	1310	0	1	23.172	1310	0	0	22.422	1210	0	1	17.281	1110	1	0	13.968	1065	1	0	8.375	920	1	1	3.437	875	3	1	1	1	23.015
11229	2	0	4	1	0	1	62.641	1400	1	1	7.797	1355	0	1	27.281	1255	1	1	58.157	1210	1	1	18.797	1165	1	1	24.016	1120	0	1	39.906	1020	1	1	22.062	975	0	1	8.86	875	0	1	4.922	875	4	2	0	0	13.172
6019718	2	0	1	3	0	0	165.688	1400	0	0	22.844	1400	1	1	24.657	1355	0	0	20.594	1355	0	0	28.672	1255	0	0	30.422	1255	0	0	24.75	1155	0	0	24.296	1055	0	0	16.078	1055	0	0	12.516	955	1	4	1	1	16.641
60265	2	0	2	4	0	0	87.125	1500	0	0	58.704	1500	0	1	22.469	1500	0	0	17.844	1400	0	0	30.297	1400	0	1	28.656	1400	0	0	22.203	1300	0	0	27.484	1200	0	0	9.782	1200	0	1	10.343	1200	2	3	0	0	11.047
60073	2	0	3	1	0	0	82.578	1400	0	0	28.093	1400	1	1	34	1355	0	0	23.938	1355	0	0	31.609	1255	0	0	36.86	1255	0	0	37.844	1255	0	0	27.219	1155	0	0	16.047	1155	0	0	18.828	1155	3	2	0	0	14.781
60328	2	0	4	2	0	0	18.25	1400	0	0	19.078	1300	1	0	39.609	1255	0	0	49.5	1155	0	0	24.047	1055	1	0	74.313	910	0	0	35.562	910	0	0	16.953	910	0	0	19.469	810	1	0	28.516	765	4	1	1	1	16.047
3229	2	0	1	3	0	0	112.172	1400	0	0	36.031	1300	1	0	17.672	1255	0	1	11.641	1255	0	0	10.437	1155	0	0	46.484	1055	1	1	8.297	910	0	1	34.094	910	0	0	37.531	810	0	0	25.735	810	1	4	0	0	11.297
3142	2	0	2	4	0	1	67.734	1500	0	0	47.813	1500	0	0	6.359	1400	1	1	12.375	1355	0	1	17.141	1355	1	1	26.781	1310	0	0	37.781	1310	0	0	22.297	1210	1	1	19.859	1165	0	1	18.515	1165	2	3	1	0	9.469
2980	2	0	3	1	0	0	46.563	1400	0	0	47.703	1300	0	1	8.89	1300	1	0	4.625	1255	0	0	18.016	1255	0	0	10.953	1255	1	1	1.453	1210	1	0	0.968	1165	0	0	1.515	1065	0	0	12.547	965	3	2	0	1	15.109
3034	2	0	4	2	1	0	70.5	1455	0	0	31.938	1455	0	0	17.422	1455	1	1	40.078	1410	1	0	33.656	1365	1	1	7.812	1320	0	0	21.281	1320	0	0	25.453	1220	1	1	42	1175	1	0	4.344	1130	4	1	0	0	25.75
7002	2	0	1	4	0	1	83.579	1400	0	1	10.86	1400	0	1	4.5	1400	1	0	37.656	1355	0	0	47.188	1355	0	0	2.641	1255	1	0	35.235	1210	0	0	18.843	1110	1	0	22.594	1065	1	1	1.687	1020	1	2	1	1	33.89
7114	2	0	2	3	1	0	20.25	1355	1	0	5.312	1310	1	1	19.235	1265	0	0	3.25	1165	1	1	2.547	1120	1	0	3	1075	1	0	2.984	930	1	0	7.031	885	1	0	5.485	840	1	1	5.109	795	2	1	1	1	6.625
7255	2	0	3	2	0	1	10.813	1500	0	1	2.156	1500	1	1	25.688	1455	0	0	1.625	1355	1	1	6.922	1310	0	1	58.328	1310	0	1	19.625	1210	0	1	31.422	1210	0	1	53.719	1110	1	1	1.125	1065	3	4	1	0	5.141
7396	2	0	4	1	1	0	9.953	1455	1	0	2.578	1410	1	0	1.141	1265	0	1	0.953	1165	0	0	27.391	1065	0	0	14.172	965	0	1	1.171	965	0	0	57.828	965	0	1	4.875	865	1	1	22.282	820	4	3	0	1	29.734
4197	2	0	1	3	1	0	5.891	1455	1	0	56.516	1410	0	0	13.656	1410	0	0	22.797	1310	0	0	36.609	1310	0	0	28.703	1210	0	1	35.25	1210	0	1	7.188	1210	0	0	4.812	1110	0	0	19.594	1110	1	3	0	0	2.797
4007	2	0	2	4	1	1	61.984	1355	1	1	53.703	1210	1	0	25.609	1165	0	0	76.563	1065	0	1	2.188	965	0	0	7.781	965	0	0	3.328	965	0	0	6.843	865	0	0	12.609	865	0	1	1.093	865	2	4	0	0	5.219
4233	2	0	3	1	0	1	111.796	1500	0	1	14.687	1500	0	0	3.922	1400	0	0	54.922	1300	0	0	2.156	1300	0	0	4.61	1300	1	0	8.609	1255	1	0	1.016	1210	0	0	13.766	1110	0	0	32.812	1010	3	1	0	0	12.579
4342	2	0	4	2	1	1	74.218	1355	1	1	28.172	1210	0	1	17.219	1210	0	0	10.25	1110	1	0	13.672	1065	0	0	5.937	1065	0	0	14.578	1065	0	0	9.156	1065	0	0	0.859	965	1	0	0.922	920	4	2	0	0	9.672
[truncated: 374 more columns]

## Sheet: BART TASK
Trial_Ballon number	Pump_1312	exploded_ballons_1312	Pump_1230	exploded_ballons_1230	Pump_1467	exploded_ballons_1467	Pump_1586	exploded_ballons_1586	Pump_8143	exploded_ballons_8143	Pump_8052	exploded_ballons_8052	Pump_8333	exploded_ballons_8333	Pump_8403	exploded_ballons_8403	Pump_9312	exploded_ballons_9312	Pump_9491	exploded_ballons_9491	Pump_9533	exploded_ballons_9533	Pump_9583	exploded_ballons_9583	Pump_9144	exploded_ballons_9144	Pump_10023	exploded_ballons_10023	Pump_101983	exploded_ballons_101983	Pump_10284	exploded_ballons_10284	Pump_10663	exploded_ballons_10663	Pump_10533	exploded_ballons_10533	Pump_10866	exploded_ballons_10866	Pump_10737	exploded_ballons_10737	Pump_11096	exploded_ballons_11096	Pump_11191	exploded_ballons_11191	Pump_11343	exploded_ballons_11343	Pump_11229	exploded_ballons_11229	Pump_12010
NULL_TRIAL	6	0	50	0	65	1	13	0	27	0	35	0	9	0	9	0	8	0	22	0	10	0	7	0	57	0	65	1	45	0	4	0	33	0	6	0	25	0	18	0	4	0	15	0	18	0	20	0	10
1	6	0	50	0	10	0	16	0	6	1	8	1	9	0	10	0	6	1	22	0	11	0	8	1	44	1	30	0	12	1	4	0	9	1	1	0	40	0	19	0	6	0	13	0	20	0	36	0	11
2	8	0	60	0	15	1	30	0	13	0	10	0	9	0	10	0	4	0	9	1	12	0	6	0	30	0	40	0	10	0	6	0	10	0	3	0	11	1	5	1	1	0	17	0	10	1	2	1	13
3	9	0	70	0	12	0	40	1	17	0	20	0	9	0	10	0	6	0	11	0	15	0	7	0	31	0	45	0	3	1	7	0	5	1	4	0	30	0	14	1	6	0	20	0	10	0	10	0	17
4	10	0	80	0	13	0	33	0	12	0	30	0	9	0	25	0	6	0	25	0	18	0	7	0	30	0	50	0	14	0	8	0	5	0	2	0	15	1	10	0	8	0	25	0	18	0	30	0	14
5	12	0	85	0	14	0	35	1	16	0	26	1	19	1	12	1	7	0	3	1	21	0	7	0	35	0	3	1	33	0	10	0	8	0	3	0	40	0	18	0	4	0	30	0	20	0	25	0	16
6	3	1	23	1	15	0	30	0	13	0	13	1	12	0	15	0	5	0	19	1	26	0	8	0	38	0	30	0	31	0	11	0	10	0	5	0	10	1	17	0	10	0	5	1	13	0	40	0	15
7	14	0	70	0	16	0	35	0	10	0	10	0	9	0	20	0	8	0	10	0	35	0	10	0	40	0	35	0	26	1	5	1	10	0	6	0	26	0	20	0	18	0	20	0	17	0	52	1	18
8	5	1	22	1	20	0	38	0	7	0	25	0	12	0	20	0	8	1	7	0	50	1	13	0	42	1	40	0	15	0	3	1	12	0	6	0	8	0	13	0	8	1	25	0	26	0	34	0	16
9	12	1	65	1	20	0	40	0	17	0	23	1	12	0	15	1	7	0	9	0	37	1	17	0	41	0	50	0	24	1	10	0	20	0	9	0	46	1	20	0	3	0	25	0	39	0	23	0	20
10	8	0	19	1	21	0	44	0	11	0	10	0	12	0	25	0	8	0	7	1	30	0	20	0	41	0	50	0	7	0	8	1	22	0	9	0	4	1	23	0	7	0	25	0	38	0	30	0	15
11	10	1	10	0	23	0	45	0	10	0	35	0	15	0	14	1	7	0	10	0	35	0	25	0	41	0	35	0	4	1	5	0	11	1	4	1	35	0	1	1	5	0	25	1	43	1	35	0	19
12	4	1	28	1	24	0	49	1	10	0	45	0	12	0	13	1	8	0	10	0	5	1	30	0	41	0	4	1	40	1	7	0	10	0	2	0	15	0	9	1	7	0	20	0	32	0	11	1	21
13	7	0	20	0	19	1	40	0	10	0	18	0	12	0	20	0	7	0	14	0	10	0	10	1	2	1	28	1	11	0	5	0	13	0	3	0	43	0	21	0	10	0	20	0	35	0	25	0	18
14	9	0	48	1	20	0	45	0	11	0	24	1	15	0	25	0	8	0	13	0	20	0	6	1	41	0	35	0	14	0	12	0	15	0	3	0	10	0	30	0	10	0	16	0	40	0	20	0	7
15	10	0	30	0	23	0	27	1	11	1	45	0	12	0	25	0	9	0	20	0	32	0	7	0	41	0	12	1	21	0	5	0	14	1	5	0	44	0	30	0	10	0	20	0	22	0	37	1	17
16	11	0	40	0	11	1	30	0	10	0	2	1	15	0	10	0	9	0	34	0	10	1	20	0	10	1	23	1	24	0	12	0	11	0	2	1	15	0	17	1	5	0	20	0	45	0	9	1	20
17	11	0	49	0	20	0	41	0	10	0	35	0	12	0	25	0	8	0	32	0	13	1	25	0	41	0	15	0	35	0	12	0	12	0	3	0	50	0	28	1	15	0	27	0	40	0	25	0	17
18	12	0	31	1	22	0	44	0	10	0	4	1	12	0	15	0	9	0	40	0	7	0	25	0	41	0	5	1	18	0	13	0	14	0	2	0	60	0	11	0	16	0	20	0	50	0	35	0	22
19	11	0	25	0	40	0	25	1	10	0	52	0	12	0	38	1	10	0	8	1	25	0	40	0	41	0	15	0	35	0	10	0	17	0	6	0	35	1	20	0	5	0	14	0	25	1	40	0	17
20	11	0	39	0	34	1	15	1	10	0	18	1	12	0	30	0	11	0	44	0	35	0	27	1	41	0	25	0	22	1	20	0	11	0	1	0	33	0	25	0	15	0	15	0	1	1	35	0	4
21	13	0	60	0	29	0	10	0	10	0	65	0	18	0	30	0	12	0	10	0	9	1	7	1	42	0	25	1	26	0	30	0	12	0	3	0	40	0	30	0	6	1	20	0	29	1	1	1	12
22	13	0	40	1	26	0	25	0	10	0	70	0	14	0	20	1	9	0	41	1	30	0	7	0	42	0	30	0	21	1	33	0	3	1	5	0	56	0	30	0	6	0	4	1	15	0	15	1	12
23	14	0	40	0	27	0	8	1	10	0	27	1	12	0	25	0	13	0	21	0	8	1	25	0	42	0	50	0	18	0	30	0	9	0	1	0	47	1	26	1	14	0	30	0	16	1	24	0	17
24	12	0	16	1	26	0	12	0	10	0	53	1	12	0	30	0	12	0	20	0	5	0	25	0	42	0	35	0	30	0	40	0	14	0	5	0	40	0	25	0	1	1	21	0	15	0	27	0	19
25	8	1	18	1	24	0	30	0	10	0	1	1	12	0	30	0	10	0	28	0	30	0	35	0	14	1	7	1	27	0	31	1	15	0	1	0	20	1	20	0	10	0	20	0	23	0	20	0	23
26	10	0	20	0	21	1	14	1	10	0	20	0	12	0	50	0	11	1	20	0	35	0	39	1	7	1	20	0	17	0	20	0	10	0	9	0	30	0	20	0	10	0	12	1	2	1	16	1	14
27	13	0	50	1	22	0	12	0	10	0	50	0	12	0	1	1	7	0	18	1	7	1	10	0	5	1	22	1	38	0	10	0	10	0	1	0	38	0	11	1	7	1	20	0	35	0	22	0	24
28	14	0	9	1	21	0	36	0	10	0	80	0	18	0	45	0	9	0	23	0	38	0	26	1	3	0	9	1	19	0	20	0	10	0	3	0	33	0	30	0	5	0	8	1	13	1	30	0	18
29	15	0	40	0	29	0	20	0	10	0	50	1	12	0	36	0	9	0	20	0	17	1	10	0	42	0	39	1	13	1	22	1	15	0	4	0	20	0	11	0	5	0	11	0	23	1	30	0	18
30	13	0	50	0	34	0	35	0	10	0	51	1	12	0	40	0	9	0	34	0	39	0	9	1	41	0	55	0	46	0	20	0	15	0	2	0	40	0	25	0	9	0	12	0	23	0	39	0	23
[truncated: 175 more columns]

## Sheet: PANAS-SF 
Participant_Code	Item 1_Interested	Item 2_Nervous	Item 3_Enthusiastic	Item 4_Afraid	Item 5_Inspired	Item 6_Active	Item 7_Scared	Item 8_Guilty	Item 9_Determined	Item 10_Distressed	Positive Affect Score	Negative Affect Score	End of the task- Item 1_Interested	End of the task-Item 2_Nervous	End of the task-Item 3_Enthusiastic	End of the task-Item 4_Afraid	End of the task-Item 5_Inspired	End of the task-Item 6_Active	End of the task-Item 7_Scared	End of the task-Item 8_Guilty	End of the task-Item 9_Determined	End of the task-Item 10_Distressed	End of the task_Positive Affect Score	End of the task_Negative Affect Score
1230	3	1	3	1	3	3	1	1	4	1	16	5	4	1	4	1	3	4	1	1	3	1	18	5
1467	4	2	3	3	3	3	1	1	3	1	16	8	5	1	4	1	4	3	1	1	3	1	19	5
1312	4	1	3	1	2	3	1	1	3	1	15	5	4	1	4	1	3	3	1	1	3	1	17	5
1586	4	1	2	1	2	4	1	1	5	1	17	5	5	1	4	1	3	5	1	1	5	1	22	5
8143	3	1	3	1	3	4	1	1	4	1	17	5	3	1	3	1	3	4	1	1	4	1	17	5
8052	3	2	4	1	2	3	1	1	3	1	15	6	4	1	4	1	2	4	1	1	3	1	17	5
8333	3	2	3	1	2	2	1	1	3	1	13	6	4	1	3	1	3	3	1	1	3	1	16	5
8403	3	1	3	1	2	3	1	1	3	1	14	5	4	1	4	1	3	5	1	1	4	1	20	5
9312	3	1	3	1	3	3	1	1	2	1	14	5	3	1	3	1	3	4	1	1	3	1	16	5
9491	3	3	3	1	1	2	1	1	2	1	11	7	3	3	2	1	3	3	1	1	3	1	14	7
9533	3	2	3	2	1	2	2	1	3	1	12	8	4	3	4	2	2	4	2	1	4	1	18	9
9583	4	2	4	1	3	2	1	1	2	1	15	6	5	2	5	1	3	4	1	1	4	1	21	6
9144	3	2	2	1	2	3	1	2	1	4	11	10	4	2	4	1	3	4	1	1	4	1	19	6
10023	3	1	3	1	3	3	1	1	3	1	15	5	3	2	3	1	4	3	1	1	4	1	17	6
101983	4	1	4	1	1	4	1	1	3	1	16	5	4	3	4	1	2	5	1	2	5	1	20	8
10284	3	1	1	1	1	3	1	1	3	1	11	5	4	1	4	1	2	4	1	1	4	1	18	5
10663	5	2	4	2	4	4	2	1	5	1	22	8	5	2	4	2	4	4	2	1	5	2	22	9
10533	3	1	2	1	2	3	1	1	3	1	13	5	4	1	3	1	2	4	1	1	3	1	16	5
10866	4	2	4	1	3	3	1	1	4	1	18	6	4	1	3	1	3	4	1	1	4	1	18	5
10737	4	2	4	1	3	3	1	1	4	1	18	6	4	2	4	1	3	4	1	1	4	2	19	7
11096	3	4	3	2	3	3	4	1	4	3	16	14	4	4	3	2	3	3	3	1	4	1	17	11
11191	4	1	4	1	2	3	1	1	4	1	17	5	4	1	3	1	2	2	1	1	4	1	15	5
11343	3	3	4	2	3	4	2	1	4	1	18	9	3	3	4	1	3	4	1	1	4	1	18	7
11229	4	1	4	1	3	3	1	1	4	1	18	5	4	1	3	1	3	4	1	1	4	1	18	5
12010	4	1	3	1	2	4	1	1	3	1	16	5	4	1	3	1	2	4	1	1	3	1	16	5
12190	4	1	3	1	3	3	1	1	3	1	16	5	3	1	3	1	3	3	1	1	3	1	15	5
122576	3	2	2	1	1	2	1	1	1	1	9	6	3	1	2	1	1	3	1	1	2	1	11	5
12392	4	2	4	1	3	4	1	2	3	1	18	7	5	3	5	1	4	4	1	2	3	1	21	8
12596	4	2	3	2	3	3	1	1	1	1	14	7	4	1	2	2	3	3	1	1	1	1	13	6
12645	5	2	5	1	2	4	1	1	4	1	20	6	5	5	5	1	2	5	1	1	5	1	22	9
12720	4	2	4	2	3	4	2	1	4	2	19	9	5	1	5	1	4	5	1	2	5	1	24	6
12852	3	2	3	1	2	3	1	1	3	1	14	6	3	2	3	1	2	3	1	1	3	1	14	6
14011	3	2	2	1	3	2	1	1	3	1	13	6	3	1	3	1	2	2	1	1	2	1	12	5
14141	4	1	4	1	3	3	1	2	3	1	17	6	4	1	4	1	3	3	1	2	4	1	18	6
14295	3	1	2	1	2	2	1	1	1	1	10	5	3	1	3	1	2	4	1	1	3	1	15	5
14450	4	1	3	1	2	3	1	1	3	1	15	5	3	1	2	1	3	4	1	1	4	1	16	5
16026	4	2	3	1	2	2	1	2	3	2	14	8	4	1	4	1	4	4	1	2	4	1	20	6
16229	3	1	3	1	3	3	1	1	3	1	15	5	3	1	3	1	3	3	1	1	3	1	15	5
16141	4	3	3	1	2	2	1	1	3	1	14	7	3	1	3	1	3	4	1	1	3	1	16	5
16443	3	1	3	1	1	3	1	1	3	1	13	5	3		3	1	3	5	1	1	3	1	17	4
18055	3	2	2	1	4	3	1	1	3	2	15	7	2	3	2	1	2	2	1	1	3	2	11	8
18150	4	1	3	1	2	3	1	1	2	1	14	5	4	1	4	1	2	4	1	1	3	1	17	5
18276	4	2	3	1	3	1	1	1	2	1	13	6	4	1	2	4		1	1	1	1	1	8	8
18301	3	1	4	1	3	4	1	1	4	1	18	5	3	1	4	1	3	3	1	1	3	1	16	5
19044	4	2	3	1	3	3	1	1	3	1	16	6	4	1	3	1	3	3	1	1	3	1	16	5
19234	4	2	4	1	1	3	1	1	4	1	16	6	4	4	4	2	1	5	1	2	3	1	17	10
19302	1	1	1	1	1	1	1	1	1	1	5	5	2	2	1	1	2	1	1	1	2	1	8	6
19165	4	1	3	1	5	4	1	1	5	1	21	5	5	2	5	1	4	5	1	2	5	1	24	7
20039	4	1	4	1	3	4	1	1	5	1	20	5	5	1	5	1	4	5	1	1	5	1	24	5
20110	3	1	1	1	1	1	1	4	4	2	10	9	2	1	2	1	1	1	1	4	4	1	10	8
20261	4	2	4	3	4	3	2	1	4	2	19	10	4	1	4	2	4	4	1	1	4	1	20	6
20301	4	2	4	1	3	3	1	1	5	1	19	6	5	2	4	1	2	3	1	1	4	1	18	6
30012	3	1	2	1	1	3	1	1	3	1	12	5	4	1	2	1	1	1	1	1	3	1	11	5
30230	2	2	2	1	1	2	1	1	2	1	9	6	4	1	4	1	3	4	1	1	4	1	19	5
30143	1	1	1	1	2	4	2	1	4	1	12	6	3	1	3	1	2	3	1	1	2	1	13	5
30307	3	2	3	1	2	3	1	1	4	1	15	6	4	2	4	1	3	4	1	1	4	1	19	6
40024	3	1	2	1	1	3	1	1	3	1	12	5	4	2	4	1	3	4	1	1	5	1	20	6
40308	4	1	3	1	1	2	1	1	1	1	11	5	4	1	3	1	1	2	1	1	1	1	11	5
40201	3	3	2	1	1	4	1	1	3	1	13	7	4	3	4	1	2	2	1	1	4	1	16	7
40197	3	1	3	1	1	3	1	1	3	1	13	5	4	3	4	1	3	4	2	1	4	1	19	8
60073	4	1	3	1	2	3	1	1	4	1	16	5	3	1	3	1	1	2	1	1	1	1	10	5
60265	3	1	2	1	2	3	1	1	2	1	12	5	4	2	4	1	2	4	1	1	4	1	18	6
6019718	4	1	4	1	3	3	1	4	4	1	18	8	4	1	4	1	3	4	1	1	4	1	19	5
60328	3	1	3	1	1	3	1	1	4	1	14	5	3	1	3	1	2	4	1	1	4	1	16	5
1499	4	1	4	1	2	3	1	1	3	1	16	5	4	3	4	1	3	4	3	3	3	1	18	11
1324	4	1	3	1	2	3	1	1	3	1	15	5	4	3	4	1	3	4	1	1	4	1	19	7
1606	2	3	2	1	1	3	1	1	2	1	10	7	3	1	1	1	1	2	1	1	1	1	8	5
1518	5	1	2	1	1	4	1	1	3	1	15	5	5	1	5	1	2	5	4	1	5	1	22	8
5669	3	1	2	1	2	3	1	1	3	1	13	5	3	1	4	1	2	3	1	1	4	1	16	5
5786	3	1	2	1	2	3	1	1	2	1	12	5	4	3	4	1	3	4	1	1	3	1	18	7
5191	3	1	2	1	2	3	1	1	3	1	13	5	3	1	3	1	3	3	1	1	3	1	15	5
5855	4	2	3	1	1	2	1	1	1	1	11	6	4	1	3	1	3	3	1	1	3	1	16	5
6068	3	1	2	1	3	4	1	1	3	1	15	5	4	1	3	1	2	4	1	1	3	1	16	5
6301	4	1	3	1	4	4	1	1	4	1	19	5	5	3	5	1	4	4	1	1	5	1	23	7
6226	3	1	3	1	2	4	1	1	3	1	15	5	2	1	3	1	3	4	1	1	3	1	15	5
6125	4	4	4	1	3	4	1	1	3	1	18	8	4	1	4	1	3	4	1	1	3	1	18	5
2980	4	3	4	2	3	4	1	1	4	1	19	8	4	2	4	2	4	4	1	1	4	1	20	7
3034	4	1	4	1	3	2	1	1	4	1	17	5	3	1	3	1	2	2	1	1	3	1	13	5
3142	3	1	2	1	1	2	1	1	2	1	10	5	4	1	4	1	2	4	1	1	3	1	17	5
3229	3	1	3	1	2	3	1	1	3	1	14	5	2	2	2	1	2	2	1	1	1	1	9	6
7002	4	3	3	1	4	4	1	2	4	1	19	8	4	1	3	1	3	4	1	2	4	1	18	6
7114	4	1	3	1	3	3	1	1	3	1	16	5	4	1	4	1	3	4	1	1	4	1	19	5
7255	4	1	3	1	2	3	1	2	4	1	16	6	4	1	3	1	2	3	1	2	4	1	16	6
7396	4	1	3	1	4	2	1	1	3	1	16	5	4	1	4	1	4	2	1	1	2	1	16	5
4193	3	2	3	1	2	4	1	1	2	1	14	6	1	1	1	1	1	1	1	1	1	1	5	5
4007	4	1	3	1	3	4	1	1	3	1	17	5	2	1	3	1	1	3	1	1	3	1	12	5
4342	3	2	4	1	2	3	1	1	2	1	14	6	4	1	1	1	1	2	1	1	3	1	11	5
4233	4	2	3	1	4	5	1	1	3	1	19	6	3	1	3	1	4	5	1	1	5	1	20	5
5174	4	2	4	1	3	2	1	1	2	1	15	6	4	2	4	2	4	3	1	1	3	1	18	7
5201	5	1	4	1	1	3	1	1	4	1	17	5	5	1	5	1	3	5	1	1	5	1	23	5
5039	4	2	2	1	3	3	2	1	3	1	15	7	4	1	3	1	2	3	1	1	3	1	15	5
5482	3	2	2	4	2	2	4	2	4	5	13	17	3	2	3	3	2	3	4	2	4	4	15	15
1880	5	3	4	1	3	5	2	1	4	1	21	8	5	3	5	1	3	5	1	1	5	1	23	7
2059	3	2	3	1	2	3	1	1	3	1	14	6	3	2	3	1	3	3	1	2	3	1	15	7
1939	4	1	3	1	2	4	1	1	4	1	17	5	4	1	3	1	1	3	1	2	5	1	16	6
1793	4	1	3	1	2	2	1	1	2	1	13	5	4	2	4	1	3	3	1	1	2	1	16	6
2186	3	3	3	1	3	3	1	1	3	2	15	8	4	1	3	1	2	3	1	1	3	1	15	5
2286	3	1	1	1	1	3	1	1	3	1	11	5	4	1	2	1	1	3	1	1	3	1	13	5
2478	3	1	2	1	1	2	1	1	2	1	10	5	3	1	2	1	1	3	1	1	3	1	12	5
2385	3	1	3	1	2	3	1	1	3	1	14	5	4	2	3	1	2	4	1	1	3	1	16	6
2697	4	2	4	1	3	3	1	1	3	1	17	6	4	3	4	1	2	4	1	1	3	1	17	7
2734	3	1	2	1	1	1	1	1	1	1	8	5	3	1	3	1	1	1	1	1	1	1	9	5
2563	4	2	4	1	3	3	1	1	3	1	17	6	4	1	4	1	4	3	1	1	3	1	18	5
2847	5	1	5	1	4	4	1	1	5	1	23	5	5	1	5	1	4	4	1	1	5	1	23	5
3644	3	2	4	2	5	5	2	1	5	1	22	8	4	2	5	2	4	2	1	1	4	1	19	7
3771	3	1	3	1	3	4	1	1	3	1	16	5	3	1	3	1	2	3	1	1	3	1	14	5
3545	2	1	1	1	2	2	1	1	3	1	10	5	3	1	1	1	2	2	1	1	3	1	11	5
3889	1	1	3	1	3	1	1	1	2	1	10	5	2	1	3	1	1	2	1	1	1	1	9	5
4708	3	3	2	2	1	2	1	1	3	1	11	8	3	1	3	1	1	2	1	1	2	1	11	5
4699	3	2	3	1	2	3	1	1	3	1	14	6	4	2	4	1	3	5	1	1	3	1	19	6
4838	3	1	2	1	3	4	1	1	3	1	15	5	3	1	3	1	2	3	1	1	4	1	15	5
4955	4	2	3	1	1	3	1	1	2	1	13	6	4	1	5	1	4	5	1	4		1	18	8

## Sheet: IRI- Empathy
Participant_Code	Q1_[EC]	Q2[PT]	Q3[EC]	Q4 [F]	Q5[PD]	Q6. (F)	Q7 [PT]	Q8[EC]	Q9[PT]	Q10[F] [i]	Q11[PD] [i]	Q12 [EC] [i]	Q13 [F]	Q14[PD]	Q15[PD] [i]	Q16[EC]	Q17 [PT]	Q18[EC]	Q19 [F]	Q20 [PD]	Q21 [PT]	Q22[F]	Q23[PD]	Q24[PT]	PT	EC	PD	F
1230	2	3	4	1	2	4	4	4	3	3	4	2	2	2	3	2	4	2	2	2	3	1	1	4	17	16	14	13
1467	2	3	2	2	3	4	5	5	5	5	2	4	4	2	3	1	5	2	2	2	5	5	2	3	23	16	14	22
1312	5	5	5	3	3	3	5	5	5	3	2	1	1	2	3	4	4	5	2	2	4	3	2	5	23	25	14	15
1586	5	5	5	4	2	5	5	5	5	5	2	1	3	5	2	3	5	3	4	1	3	5	1	5	23	22	13	26
8143	5	5	5	4	4	4	5	5	5	5	2	1	3	1	3	3	5	3	3	1	4	3	1	4	24	22	12	22
8052	3	5	4	4	4	5	3	5	5	4	4	1	3	2	5	4	4	4	5	3	4	5	1	3	21	21	19	26
8333	3	5	5	4	3	4	4	4	4	4	2	2	4	3	3	4	4	4	4	2	3	4	2	3	20	22	15	24
8403	5	5	4	5	5	5	4	4	4	5	4	1	4	4	3	5	5	4	5	3	4	4	3	4	22	23	22	28
9312	4	3	5	4	4	5	4	5	4	5	3	1	3	2	3	4	4	4	3	2	4	4	2	4	19	23	16	24
9491	4	3	5	4	5	5	3	5	4	5	3	1	2	5	3	5	5	4	4	3	3	3	2	4	18	24	21	23
9533	4	4	5	3	4	4	4	4	4	4	4	1	2	5	4	3	4	2	2	3	2	3	3	4	18	19	23	18
9583	3	3	5	2	4	3	4	5	4	2	2	1	1	4	4	3	3	3	2	2	3	3	2	3	17	20	18	13
9144	4	4	5	5	3	5	5	5	5	5	4	2	5	5	3	5	5	5	5	3	3	5	3	5	22	26	21	30
10023	3	2	4	4	4	2	3	5	5	3	2	1	1	5	3	4	3	5	2	3	2	2	3	2	15	22	20	14
101983	5	4	4	5	3	3	4	5	5	4	2	1	5	5	3	5	5	5	5	2	3	5	2	4	21	25	17	27
10284	3	4	5	3	5	3	4	4	4	4	3	1	2	5	3	4	3	3	3	2	3	4	2	4	18	20	20	19
10663	5	5	5	5	2	5	4	5	5	5	3	1	5	5	1	5	4	5	5	2	4	5	1	5	22	26	14	30
10533	5	4	5	3	4	3	4	5	3	4	3	1	1	4	4	5	5	3	1	3	4	3	3	4	20	24	21	15
10866	4	3	1	5	3	4	4	5	4	5	4	3	4	5	3	5	4	5	5	2	3	5	2	4	18	23	19	28
10737	4	4	5	2	5	5	4	4	5	4	3	1	3	5	4	5	4	4	3	3	5	3	2	4	22	23	22	20
11096	4	2	4	4	4	4	4	4	4	3	2	2	4	4	2	4	5	3	4	4	4	4	4	5	19	21	20	23
11191	5	3	3	5	3	3	4	3	5	3	5	5	3	3	3	5	5	3	3	1	3	3	1	5	20	24	16	20
11343	4	2	2	2	5	4	4	5	5	1	2	2	1	4	3	2	3	4	3	4	2	4	4	3	16	19	22	15
11229	5	4	5	3	3	5	4	5	4	5	4	1	4	3	3	4	4	4	4	3	3	3	2	3	19	24	18	24
12010	4	5	5	5	5	3	4	4	4	5	5	2	4	2	3	1	3	2	5	2	3	5	1	4	19	18	18	27
12190	3	4	5	2	2	4	3	2	3	3	3	3	3	2	4	3	3	4	3	2	2	3	2	3	15	20	15	18
122576	3	4	4	4	3	5	4	4	5	5	3	1	3	2	3	3	4	5	3	1	3	4	2	3	20	20	14	24
12392	3	4	4	4	4	4	4	4	4	5	3	1	4	3	1	2	4	2	4	1	2	5	3	4	18	16	15	26
12596	3	4	4	1	1	2	4	3	4	5	3	2	2	2	3	2	4	3	2	2	1	3	2	2	17	17	13	15
12645	3	5	3	5	1	5	5	5	5	5	2	3	4	1	3	5	5	3	5	1	3	5	1	5	23	22	9	29
12720	3	4	5	4	3	4	5	2	5	4	3	3	3	2	3	1	4	2	5	2	3	5	2	4	21	16	15	25
12852	4	4	4	3	2	2	4	5	4	3	2	2	4	2	2	3	4	4	4	2	4	4	1	4	20	22	11	20
14011	2	3	4	1	2	5	4	3	3	1	3	2	1	1	4	4	5	2	1	1	3	1	1	3	18	17	12	10
14141	5	4	5	5	3	5	4	5	4	5	1	1	5	3	2	5	5	5	5	3	5	5	2	5	22	26	14	30
14295	2	3	4	4	1	4	3	5	4	5	1	1	2	2	2	3	4	2	2	1	3	2	1	3	17	17	8	19
14450	5	5	5	4	3	5	4	4	4	5	3	1	2	3	3	5	4	3	3	2	4	5	2	4	21	23	16	24
16026	4	4	5	4	2	5	4	5	4	5	3	1	4	4	4	4	4	5	4	2	2	5	2	3	18	24	17	27
16229	2	4	5	3	2	5	3	4	4	4	3	1	3	1	3	2	5	5	3	2	3	3	1	3	19	19	12	21
16141	4	5	5	5	2	5	4	4	5	5	2	2	3	2	2	4	3	4	4	1	5	5	1	4	22	23	10	27
16443	4	5	5	1	3	4	3	5	5	4	2	1	1	2	3	2	3	3	2	2	4	2	1	4	20	20	13	14
18055	5	3	4	5	4	4	4	5	4	5	4	2	5	4	4	5	4	5	5	2	3	5	3	5	18	26	21	29
18150	4	4	4	5	4	5	4	4	5	5	5	1	3	3	3	4	4	3	4	3	4	4	2	4	21	20	20	26
18276	4	4	5	4	2	3	5	5	4	5	2	1	3	2	3	2	5	2	4	1	4	5	1	4	22	19	11	24
18301	3	5	5	2	2	5	3	2	2	3	4	2	4	4	2	3	2	4	3	3	2	2	3	5	14	19	18	19
19044	3	4	3	2	2	3	5	4	3	3	1	3	3	3	1	2	4	3	3	1	3	3	1	4	19	18	9	17
19234	4	3	5	5	4	5	4	5	4	5	3	1	4	3	4	4	4	4	4	3	3	5	3	4	18	23	20	28
19302	5	5	4	5	2	5	5	5	4	5	3	1	5	2	3	5	4	4	5	2	4	4	2	4	22	24	14	29
19165	5	4	2	2	1	3	5	2	5	5	1	5	4	1	1	2	5	2	5	2	5	5	1	5	24	18	7	24
20039	4	4	3	5	3	5	4	5	5	5	3	1	5	5	3	5	5	4	5	2	4	5	2	5	22	22	18	30
20110	5	5	5	5	4	5	5	5	5	5	3	1	5	4	3	5	5	5	5	2	5	5	2	5	25	26	18	30
20261	4	4	5	4	1	2	5	4	4	4	4	1	2	5	2	5	4	5	4	2	4	4	2	3	21	24	16	20
20301	4	3	5	2	4	4	5	4	5	4	5	1	2	3	5	5	3	3	4	1	1	5	2	5	17	22	20	21
30012	4	5	5	2	1	4	3	4	4	3	5	1	2	1	2	2	5	1	2	1	4	2	1	4	21	17	11	15
30230	5	4	5	5	3	4	3	5	4	5	2	1	3	1	3	3	4	2	4	1	1	5	1	3	16	21	11	26
30143	4	5	5	5	2	4	2	2	3	4	2	2	1	1	2	3	5	5	5	1	2	2	1	2	17	21	9	21
30307	1	5	5	2	3	3	4	5	5	4	4	1	1	4	3	2	4	2	2	2	4	5	1	5	22	16	17	17
40024	2	2	4	5	4	5	3	4	4	5	1	2	4	4	5	4	4	2	5	2	1	5	4	3	14	18	20	29
40308	4	4	4	5	3	5	3	4	5	5	2	2	4	2	3	4	4	5	4	2	4	5	2	3	20	23	14	28
40201	4	3	2	2	4	2	4	4	3	1	2	3	2	4	3	2	5	1	2	1	3	2	2	4	18	16	16	11
40197	3	3	5	3	4	5	4	5	4	5	3	1	2	3	3	3	4	4	4	3	3	4	2	4	18	21	18	23
60073	4	4	5	3	3	3	3	4	5	4	3	1	2	3	4	3	2	4	1	3	2	2	2	4	16	21	18	15
60265	4	4	3	2	2	5	5	5	4	5	2	1	1	2	2	1	5	2	1	1	2	2	1	3	20	16	10	16
6019718	4	5	5	3	5	4	5	5	5	4	3	1	2	4	3	4	5	4	4	2	4	2	2	4	24	23	19	19
60328	5	5	5	4	5	4	5	5	5	5	3	1	2	3	3	3	5	5	4	1	5	3	1	5	25	24	16	22
1499	3	3	3	3	3	2	4	2	2	4	4	2	2	3	3	3	3	2	2	2	2	2	3	3	14	15	18	15
1324	1	2	5	3	4	1	5	2	2	3	5	1	4	4	2	4	2	1	4	3	1	4	5	3	12	14	23	19
1606	4	1	2	1	4	2	5	1	1	5	1	4	3	4	2	3	4	2	4	4	4	4	5	2	15	16	20	19
1518	1	1	4	1	4	1	5	1	3	5	1	3	4	5	1	5	5	3	4	5	1	4	5	4	15	17	21	19
5669	1	4	5	1	3	2	2	1	3	5	3	2	4	2	3	1	2	1	1	3	1	2	4	4	12	11	18	15
5786	1	2	3	1	4	3	4	1	3	5	4	2	3	4	2	3	3	1	3	3	1	4	1	1	13	11	18	19
5191	1	4	4	1	4	2	5	1	3	5	5	1	3	2	2	3	3	1	4	2	2	3	4	1	17	11	19	18
5855	2	1	2	1	3	1	4	1	3	5	1	5	3	5	3	4	5	2	3	5	1	3	2	4	14	16	19	16
6068	1	2	3	3	4	2	5	1	4	5	2	2	3	2	1	5	4	2	4	4	1	5	2	1	16	14	15	22
6301	4	2	2	3	4	3	4	1	3	3	3	2	3	3	2	1	3	3	3	4	3	2	3	5	15	13	19	17
6226	2	5	4	2	3	3	4	4	4	5	5	1	2	2	3	3	2	1	1	1	2	3	3	2	17	15	17	16
6125	1	4	4	3	4	2	4	1	4	5	3	2	3	3	2	3	3	1	4	4	1	4	3	2	16	12	19	21
2980	1	2	3	1	4	2	5	1	3	5	2	4	3	4	2	4	4	2	4	4	2	4	2	2	16	15	18	19
3034	1	1	2	1	4	1	3	1	3	5	1	3	3	5	2	5	5	2	3	5	2	3	5	2	14	14	22	16
3142	1	2	4	2	5	1	5	2	4	5	3	2	3	3	1	3	2	3	5	2	3	5	2	1	16	15	16	21
3229	1	4	2	3	5	1	5	3	5	4	3	4	4	2	1	4	3	4	4	3	2	5	4	2	19	18	18	21
7002	1	1	2	2	5	1	5	1	3	5	2	4	1	4	1	3	4	3	5	5	2	5	1	1	15	14	18	19
7114	1	3	4	3	3	2	4	2	4	5	5	2	3	2	2	1	2	1	2	1	1	3	3	1	14	11	16	18
7255	1	4	3	4	5	2	5	1	3	5	5	2	3	3	1	3	4	1	5	4	1	5	4	3	17	11	22	24
7396	1	3	4	3	3	3	3	1	3	4	3	3	3	3	2	4	4	1	3	4	3	3	4	2	16	14	19	19
4193	2	5	4	2	4	2	4	1	4	4	5	2	5	2	3	1	1	1	1	1	1	2	3	3	15	11	18	16
4007	1	4	4	2	2	2	4	2	2	5	5	1	4	2	3	3	1	1	1	1	1	3	5	3	12	12	18	17
4342	1	4	4	2	5	3	4	2	4	2	4	2	4	1	2	2	3	1	5	2	1	3	5	4	16	12	19	19
4233	2	4	3	3	4	1	4	2	5	3	3	4	4	1	1	3	2	2	3	5	2	3	5	2	17	16	19	17
5174	2	4	4	3	2	2	3	2	3	4	5	1	3	2	3	3	3	1	2	3	1	2	5	4	14	13	20	16
5201	1	1	1	5	5	1	5	2	5	4	3	5	5	3	1	5	5	1	2	5	1	5	3	1	17	15	20	22
5039	1	4	5	1	4	2	5	1	4	5	2	2	3	4	1	3	2	1	4	4	1	4	3	4	16	13	18	19
5482	1	1	3	2	5	1	5	1	4	5	2	2	4	5	1	4	5	2	4	4	2	5	4	2	17	13	21	21
1880	1	2	3	1	5	1	4	1	4	4	1	5	4	5	1	4	4	2	4	5	1	4	5	4	15	16	22	18
2059	1	4	2	3	5	1	5	3	4	4	4	4	5	3	1	4	5	2	4	3	2	3	4	2	20	16	20	20
1939	1	3	5	1	2	1	4	1	1	1	2	2	5	2	5	2	5	1	3	5	1	4	3	4	14	12	19	15
1793	2	3	4	3	3	1	3	1	3	5	4	2	2	3	3	3	3	2	2	2	1	2	2	2	13	14	17	15
2186	2	2	2	2	3	2	4	2	1	5	4	3	3	2	3	4	3	3	2	3	3	2	2	3	13	16	17	16
2286	1	2	2	3	4	2	3	2	4	5	4	1	4	4	2	3	4	1	3	4	2	3	4	2	15	10	22	20
2478	1	3	3	2	5	2	5	2	3	5	4	3	2	3	2	4	3	3	3	2	3	3	3	2	17	16	19	17
2385	1	2	2	3	5	1	4	1	3	4	5	3	2	3	1	4	4	2	3	3	3	4	2	1	16	13	19	17
2697	1	2	5	1	4	2	4	1	4	5	3	3	4	4	1	5	4	1	2	4	1	4	5	2	15	16	21	18
2734	1	1	1	1	5	1	4	1	3	5	1	5	2	5	4	5	5	3	4	5	2	5	5	4	15	16	25	18
2563	2	3	3	2	4	2	5	2	4	3	3	3	3	2	2	4	4	2	3	4	1	5	2	2	17	16	17	18
2847	1	1	5	1	5	1	5	1	5	5	1	2	2	5	1	5	5	1	5	5	1	5	5	1	17	15	22	19
3644	1	2	4	3	5	1	5	3	5	3	3	4	5	5	1	5	3	1	4	4	2	5	3	2	17	18	21	21
3771	2	4	3	1	4	2	4	1	3	3	3	2	3	4	2	4	4	2	2	2	2	4	4	2	17	14	19	15
3545	3	2	3	1	5	3	4	1	3	3	2	1	3	4	1	2	3	1	3	4	1	3	1	4	13	11	17	16
3889	1	3	1	1	4	1	5	2	2	5	4	4	1	5	1	5	3	2	4	5	2	4	5	1	15	15	24	16
4708	1	1	3	1	5	2	5	1	3	5	1	1	3	3	1	5	5	2	3	5	1	4	5	5	15	13	20	18
4699	4	1	3	1	4	1	4	1	5	3	5	5	4	4	2	5	3	1	2	5	1	2	2	4	14	19	22	13
4838	4	3	4	3	4	1	4	3	3	5	3	2	3	3	1	2	3	1	3	3	1	3	3	2	14	16	17	18
4955	1	4	5	1	3	1	4	1	3	5	5	1	3	5	3	5	2	2	3	1	1	4	5	5	14	15	22	17
																									0	18.0982	17.3571	20.3482
																									0	4.33417	3.74132	4.81387

## Sheet: BFI-Personality
Participant_Code	Q1_BFI	Q2_BFI	Q3_BFI	Q4_BFI	Q5_BFI	Q6_BFI	Q7_BFI	Q8_BFI	Q9_BFI	Q10_BFI	Q11_BFI	Q12_BFI	Q13_BFI	Q14_BFI	Q15_BFI	Q16_BFI	Q17_BFI	Q18_BFI	Q19_BFI	Q20_BFI	Q21_BFI	Q22_BFI	Q23_BFI	Q24_BFI	Q25_BFI	Q26_BFI	Q27_BFI	Q28_BFI	Q29_BFI	Q30_BFI	Q31_BFI	Q32_BFI	Q33_BFI	Q34_BFI	Q35_BFI	Q36_BFI	Q37_BFI	Q38_BFI	Q39_BFI	Q40_BFI	Q41_BFI	Q42_BFI	Q43_BFI	Q44_BFI	BFI_Extraversion	BFI_agreeableness	BFI_conscientiousness	BFI_neuroticism	BFI_openness
1230	4	4	4	2	3	4	2	3	3	3	3	2	2	2	2	2	4	4	2	3	3	3	4	4	2	2	4	2	2	2	4	4	3	4	4	4	3	3	2	3	4	3	4	2	26	29	29	21	28
1467	4	2	5	2	3	2	4	3	2	5	2	5	2	1	2	1	5	4	2	3	1	5	1	2	3	4	2	3	1	4	4	4	3	2	4	5	5	3	2	5	1	5	4	3	23	37	28	14	33
1312	5	5	5	1	3	2	5	1	5	4	5	5	4	3	5	5	4	2	5	5	4	5	3	2	4	3	5	3	4	3	1	5	3	3	5	5	5	3	5	4	3	5	1	2	30	44	25	28	38
1586	5	2	5	3	4	2	5	2	5	5	4	5	5	4	3	3	5	5	5	4	1	5	3	4	2	4	4	5	4	4	3	5	5	2	2	5	5	5	5	5	3	4	4	4	27	40	39	32	36
8143	5	4	5	1	4	3	4	4	4	5	3	2	4	4	4	4	4	5	5	4	3	4	3	2	3	3	4	5	2	5	3	5	4	2	5	4	4	4	3	4	5	4	3	5	28	35	37	23	44
8052	4	2	5	4	1	4	3	5	4	4	3	2	5	4	5	2	3	5	5	2	4	5	4	4	3	4	3	4	2	2	3	4	5	3	4	5	4	5	4	4	2	4	4	1	29	30	42	30	28
8333	3	3	4	2	3	2	5	3	3	4	3	2	5	3	3	3	4	4	4	4	2	5	3	4	3	3	4	3	2	3	2	5	5	1	2	4	5	4	1	5	2	5	2	3	22	38	33	20	32
8403	4	2	5	2	5	2	4	4	2	5	4	5	5	2	5	5	5	4	5	5	1	5	2	2	5	2	5	4	1	3	1	5	5	2	1	5	5	4	4	5	2	4	2	1	24	40	35	20	37
9312	3	5	4	3	4	2	4	5	5	4	3	5	5	3	3	3	4	5	4	3	2	5	5	3	4	4	5	4	2	4	3	4	4	4	4	4	5	4	4	4	4	4	4	3	24	41	40	28	37
9491	4	2	5	2	3	2	4	2	4	4	3	5	5	5	3	3	2	5	5	4	1	5	3	2	3	4	2	4	4	3	2	5	4	4	4	4	3	4	5	5	2	5	3	3	23	33	35	31	34
9533	4	4	4	2	4	2	4	4	5	4	4	5	4	4	2	4	2	2	5	4	2	4	4	2	4	2	4	2	1	4	1	4	4	4	2	4	5	2	5	4	4	4	2	2	23	36	28	28	34
9583	5	2	4	3	2	3	3	3	3	3	4	4	5	4	4	5	5	3	5	3	3	5	1	3	2	4	2	3	4	4	1	4	5	2	1	5	1	4	2	5	2	5	2	1	30	31	30	26	27
9144	4	3	3	5	3	2	4	1	5	5	2	5	4	4	5	3		1	5	5	3	5	1	5	3	3	3	2	4	5	3	4	3	4	5	5	2	3	5	5	4	4	1	2	25	30	19	37	42
10023	3	3	5	3	2	3	4	3	4	4	4	5	4	5	2	4	3	1	5	3	3	5	3	3	4	3	3	4	3	4	1	5	5	3	3	3	3	3	5	3	4	3	3	3	24	34	31	31	32
101983	5	2	2	2	4	3	4	1	4	5	4	5	5	1	4	5	5	1	5	5	1	5	1	3	5	5	5	3	4	5	3	5	4	3	5	5	5	3	5	5	5	4	1	5	31	40	21	27	48
10284	2	2	4	2	1	1	4	4	3	5	4	5	4	4	3	3	4	5	5	4	2	5	2	4	2	4	2	4	4	4	1	4	4	4	3	3	4	5	5	3	4	4	4	3	20	34	36	31	32
10663	4	2	5	1	4	2	5	4	4	5	4	5	5	4	4	5	5	4	5	4	1	5	4	2	4	4	4	4	4	5	2	5	5	2	4	5	5	5	4	5	4	5	4	4	27	41	40	26	43
10533	1	4	4	2	1	1	4	2	4	5	2	5	4	5	4	1	3	3	5	1	1	5	2	4	1	4	1	4	4	4	1	4	2	4	2	3	4	3	5	5	3	4	2	1	14	34	26	33	27
10866	1	4	5	1	3	1	4	5	5	4	4	5	5	4	3	4	2	5	5	5	1	5	4	3	2	4	4	5	4	2	1	5	4	4	1	3	4	2	5	4	3	5	4	3	19	38	39	31	30
10737	4	4	3	1	4	4	5	1	4	4	4	5	5	2	4	3	5	4	5	4	4	5	1	2	3	3	3	2	4	4	4	4	4	4	3	4	3	2	2	5	5	4	1	1	30	38	23	24	37
11096	3	5	5	2	4	2	4	5	4	4	3	2	4	4	4	4	4	5	4	5	1	5	5	2	4	5	1	4	4	4	2	4	4	2	2	4	5	5	5	4	5	4	3	5	24	34	40	27	41
11191	2	3	5	4	3	2	4	4	3	5	2	2	4	3	4	4	4	3	5	3	1	5	2	3	3	4	2	4	3	4	2	4	4	2	4	4	4	4	3	3	4	3	2	4	21	31	32	26	37
11343	3	3	5	2	3	5	5	3	2	4	4	2	4	2	3	3	3	4	4	3	3	4	4	2	3	3	5	3	3	3	4	4	3	3	2	5	3	3	3	4	2	4	4	2	30	33	33	21	29
11229	3	4	4	2	3	3	4	2	4	4	4	3	4	4	4	4	3	4	4	4	2	4	4	4	3	4	4	4	3	2	2	4	4	4	4	4	4	4	4	4	2	4	2	2	26	34	32	29	32
12010	1	4	5	2	3	1	4	4	5	5	3	5	4	5	3	2	1	4	5	3	1	5	3	2	2	3	2	4	1	3	1	3	4	5	4	3	4	3	5	4	3	3	2	3	15	31	33	30	33
12190	2	2	4	2	3	4	4	4	3	4	4	2	4	3	3	4	4	4	3	1	3	4	5	3	4	4	3	4	2	3	3	4	4	3	4	4	5	4	2	4	4	4	3	2	28	32	36	21	32
122576	3	5	4	1	3	3	4	4	2	4	2	5	4	3	4	3	4	4	4	4	2	4	3	2	4	4	5	3	2	5	2	4	4	2	3	4	5	3	3	4	4	4	3	2	23	40	32	19	37
12392	2	1	5	3	4	4	3	3	4	5	3	3	4	4	5	3	2	3	4	5	4	5	2	4	3	5	1	5	4	5	3	4	3	2	3	3	4	4	2	5	5	3	2	4	27	26	31	27	44
12596	3	4	4	2	3	4	3	3	3	4	3	2	4	2	3	3	4	4	3	3	4	3	4	5	2	4	3	3	2	4	3	4	3	4	3	4	3	3	2	3	4	2	3	3	28	28	31	23	32
12645	3	4	4	1	5	1	5	5	4	5	4	5	5	5	4	5	5	5	4	5	5	5	5	5	3	4	1	5	2	5	4	2	5	4	3	3	3	5	2	5	5	5	5	5	29	35	44	27	45
12720	4	1	3	2	4	1	4	2	4	5	2	3	4	4	5	4	1	4	5	5	2	5	2	4	3	4	1	4	5	3	3	4	5	2	4	4	4	3	3	5	4	4	1	3	24	27	28	29	41
12852	3	4	4	2	3	3	4	3	2	4	4	5	4	3	4	3	4	3	3	3	2	5	4	2	4	4	2	4	2	4	3	4	4	2	3	4	4	4	2	4	3	4	4	3	26	36	34	18	35
14011	1	5	3	2	3	3	2	3	4	3	2	2	3	4	1	2	4	3	4	2	3	3	3	4	1	1	3	3	3	3	2	2	3	3	3	3	3	3	4	1	3	4	2	2	17	28	26	28	22
14141	4	3	4	2	4	2	5	2	1	5	4	5	3	4	4	4	3	2	5	5	1	5	2	3	4	4	2	4	4	4	2	4	4	1	5	4	2	2	3	4	3	4	1	3	25	33	24	23	41
14295	4	2	4	1	3	3	3	2	5	4	4	3	4	3	3	4	1	4	5	4	4	4	2	4	3	3	2	4	4	3	3	1	4	1	4	3	2	2	2	3	3	4	2	1	28	22	28	25	31
14450	4	2	4	3	3	2	5	4	2	4	4	2	4	4	3	3	3	5	4	3	2	5	4	3	2	4	5	4	2	4	3	5	4	2	2	5	3	4	4	3	4	4	4	3	27	34	37	24	31
16026	5	2	2	4	1	5	3	2	4	5	5	5	3	3	2	4	5	1	5	2	5	5	2	5	1	3	2	3	5	3	5	5	3	3	5	5	3	2	2	4	3	5	1	1	37	35	19	31	27
16229	3	2	4	2	4	3	4	2	4	3	3	5	4	4	3	3	5	2	5	5	2	4	2	3	3	4	3	3	3	3	2	4	3	3	4	4	3	3	4	4	4	4	3	2	24	34	26	28	35
16141	3	5	4	3	4	4	4	4	4	5	3	5	4	4	5	3	3	5	5	4	3	5	3	3	4	2	4	3	4	5	3	4	4	2	2	4	4	4	4	4	4	4	4	3	25	38	35	29	40
16443	2	2	3	2	3	2	4	3	4	1	3	5	1	5	1	3	5	4	5	2	1	2	3	4	2	3	3	3	3	5	1	5	4	3	2	5	5	4	2	4	5	5	3	3	20	36	28	28	28
18055	2	2	3	2	3	1	5	3	5	5	3	4	5	5	3	2	2	2	5	3	4	5	1	5	2	4	2	2	5	5	1	5	3	4	5	2	4	2	5	3	5	5	2	2	19	34	23	36	36
18150	4	3	4	2	3	3	4	4	4	4	3	2	4	3	4	4	4	3	4	4	3	4	3	2	4	4	3	4	2	4	4	4	4	5	2	4	4	3	4	4	5	4	4	3	29	32	33	26	37
18276	4	4	5	1	4	5	4	5	1	5	4	2	4	3	4	3	3	5	4	5	3	5	2	3	4	5	4	5	2	5	5	5	5	1	2	5	5	5	1	5	5	5	5	3	34	37	41	16	42
18301	3	3	3	3	3	3	3	3	3	3	3	2	2	2	4	3	4	4	2	3	3	1	5	5	1	4	4	2	2	3	3	3	4	4	4	4	4	2	3	2	4	2	4	3	26	26	29	24	30
19044	5	3	4	3	4	3	5	2	1	5	5	4	5	4	4	4	3	3	4	4	3	5	3	1	4	4	2	5	2	5	2	5	4	1	2	5	3	4	2	4	5	4	1	3	31	34	31	18	40
19234	1	4	4	5	2	1	4	4	5	4	1	5	4	5	1	1	5	5	5	4	2	5	4	5	3	1	5	3	5	4	2	4	2	5	2	2	5	2	5	3	5	3	4	3	11	40	32	40	31
19302	5	3	4	2	4	3	4	4	2	5	3	5	5	2	5	3	2	4	4	5	2	5	3	3	5	5	2	4	4	5	3	4	4	2	3	2	3	3	2	5	5	4	5	5	26	32	36	21	47
19165	4	1	4	1	5	4	5	1	1	5	5	3	4	2	5	5	5	1	2	5	2	5	1	1	5	5	1	4	1	5	4	4	5	1	5	5	4	4	1	5	5	5	1	5	34	33	25	10	50
20039	4	4	5	2	4	4	4	3	5	4	5	5	5	3	4	4	3	5	5	4	3	5	4	4	3	2	4	5	2	4	3	5	5	4	1	5	4	5	3	5	5	5	5	5	30	39	42	28	39
20110	4	2	4	1	5	2	5	1	3	5	2	5	5	1	5	5	5	5	5	5	1	5	1	1	5	5	3	4	4	5	1	4	3	2	5	5	5	3	3	5	5	5	1	3	25	39	27	20	48
20261	4	4	4	4	3	1	4	1	2	5	3	2	4	3	4	3	4	2	5	5	1	5	3	3	3	4	2	4	5	3	1	5	4	2	1	4	5	4	4	3	2	5	2	3	21	36	28	28	32
20301	3	4	4	2	3	3	4	3	4	4	4	5	4	3	2	4	5	4	5	3	1	5	2	2	3	3	3	4	2	5	1	4	3	3	3	4	5	3	5	4	2	4	2	3	23	39	29	26	32
30012	5	3	5	1	5	5	5	5	2	5	5	5	5	1	5	5	3	5	5	5	4	5	5	1	5	5	5	5	1	5	4	5	5	1	5	5	5	5	1	5	5	5	5	4	38	41	45	13	49
30230	4	2	5	1	5	5	4	5	1	5	5	2	5	4	5	5	1	5	3	5	5	5	5	2	5	5	1	4	2	5	3	2	4	2	2	5	4	4	4	4	5	5	1	5	37	26	38	19	46
30143	5	4	4	1	4	4	5	2	3	5	4	2	5	3	4	4	4	4	4	5	3	5	4	2	4	3	1	4	4	5	2	4	4	2	4	5	3	3	2	4	5	5	3	3	30	33	33	21	43
30307	2	5	5	1	3	2	5	5	5	5	3	5	5	2	4	4	2	5	4	4	2	5	5	2	3	4	3	4	1	2	1	5	5	4	4	3	5	4	4	5	3	5	4	2	21	40	42	23	35
40024	2	2	5	1	4	2	4	2	4	4	2	2	3	4	4	4	1	5	4	4	2	5	3	1	3	3	4	3	3	4	4	4	2	4	2	4	3	4	1	2	4	3	1	2	23	28	28	22	33
40308	5	3	4	1	4	2	4	2	3	3	5	2	5	3	3	4	2	5	4	4	5	5	4	3	4	4	2	4	2	4	3	4	4	3	4	4	4	4	2	5	5	4	3	4	32	30	35	21	40
40201	3	3	4	2	1	3	4	4	2	2	4	5	4	3	1	3	4	4	1	1	4	5	3	2	1	2	4	2	4	5	3	5	3	2	2	5	5	3	4	3	5	4	2	5	27	39	29	20	26
40197	4	3	4	2	3	2	4	2	3	5	3	3	5	3	5	4	3	3	5	3	4	5	2	3	2	4	2	5	3	2	5	5	4	3	4	5	3	4	2	4	3	5	3	2	31	33	32	24	33
60073	2	2	5	4	4	1	5	3	5	4	4	2	5	3	3	4	2	3	5	2	2	5	3	2	3	3	5	5	2	4	2	4	3	3	4	4	5	4	5	3	4	4	2	3	22	34	33	29	34
60265	4	4	4	1	4	2	4	4	2	4	4	5	5	3	2	3	5	4	5	5	2	5	4	2	3	3	2	4	4	4	2	4	4	2	2	4	4	4	2	3	4	4	3	1	24	37	36	21	32
6019718	4	4	4	2	4	1	5	3	4	5	4	5	5	5	4	3	4	5	5	5	2	5	2	4	4	3	4	4	4	5	1	5	4	4	2	5	4	5	5	5	5	5	4	4	23	41	36	33	43
60328	5	5	4	1	2	2	5	4	4	4	4	5	5	3	2	3	4	5	5	2	3	5	5	2	1	2	5	4	1	2	4	5	4	4	2	5	5	4	2	4	2	5	5	1	28	44	40	22	22
1499	3	3	3	4	3	2	2	3	3	1	3	4	2	4	3		4	3	4	4	3	3	4	3	3	2	2	3	4	3	3	2	2	2	3	3	2	4	3	3	3	2	2	4	19	24	26	27	30
1324	4	5	4	1	4	2	4	1	1	2	4	3	3	5	1	4	4	2	1	5	2	5	2	4	1	5	5	3	1	4	3	4	2	1	3	4	3	5	4	5	2	2	4	3	28	35	26	18	30
1606	4	3	4	3	5	5	2	2	3	1	5	4	4	4	4	2	4	1	2	5	4	3	2	2	2	4	5	4	4	4	2	3	3	1	5	4	2	4	1	4	4	4	2	3	30	30	26	20	37
1518	5	5	3	1	5	1	4	1	1	3	5	1	3	4	1	1	5	1	1	5	3	3	3	2	2	4	1	4	3	4	1	2	1	1	3	3	2	4	3	5	1	2	1	4	23	25	21	16	33
5669	2	5	3	2	4	3	5	1	1	1	3	2	3	4	2	4	2	1	1	3	2	4	2	1	2	3	4	3	1	3	2	3	1	2	3	3	4	3	1	3	1	2	4	3	22	31	21	13	25
5786	5	5	2	5	5	5	4	2	2	1	5	3	2	2	4	1	5	4	5	5	4	5	4	1	4	5	5	2	4	5	1	4	3	1	5	5	4	3	4	5	4	2	3	2	31	37	25	24	40
5191	4	5	3	1	4	5	2	2	3	1	5	5	1	3	2	1	4	3	4	5	4	4	5	1	1	3	5	1	1	4	2	3	1	1	5	4	4	4	1	5	4	2	3	3	28	34	23	15	34
5855	5	5	5	3	3	4	1	1	1	2	5	1	5	5	2	2	5	1	2	5	4	3	1	3	3	5	4	4	4	3	1	2	2	2	4	4	1	5	2	4	1	2	3	2	30	24	27	22	29
6068	5	3	3	5	4	4	4	1	4	1	3	5	4	2	4	2	4	2	5	4	2	4	3	2	4	4	3	4	5	5	2	5	4	2	4	4	4	4	1	4	3	4	3	2	26	36	28	26	35
6301	4	5	4	4	3	3	3	2	3	1	5	4	5	4	1	2	2	1	3	4	4	5	2	1	5	4	5	4	3	2	1	5	3	4	2	5	3	4	2	2	3	3	4	3	28	35	29	24	26
6226	4	5	3	3	5	1	3	3	3	2	5	2	2	2	3	1	1	5	1	5	3	3	3	3	2	2	3	2	2	5	1	3	3	3	5	3	1	5	1	3	3	1	2	3	20	22	28	18	36
6125	5	5	3	3	3	3	2	1	3	3	4	4	3	3	3	2	4	2	3	5	5	3	2	3	3	5	3	5	3	4	2	3	3	1	3	3	1	4	2	5	3	3	3	4	29	28	26	21	36
2980	4	3	2	5	4	4	2	2	3	2	4	4	3	2	4	1	4	4	4	4	4	3	4	4	2	4	3	4	5	4	3	2	3	3	3	4	1	4	1	4	4	4	3	3	28	26	29	27	34
3034	4	5	4	1	4	2	2	1	2	3	4	4	4	5	4	4	4	1	3	4	1	3	2	1	5	5	3	5	2	5	1	3	2	1	2	4	2	5	1	4	1	4	4	2	25	30	28	16	34
3142	5	5	2	4	5	4	4	2	2	1	4	5	2	4	5	2	5	4	5	5	2	5	4	2	2	4	5	4	4	5	2	4	2	1	5	4	4	2	2	5	4	2	2	3	27	39	24	24	40
3229	4	4	4	4	4	3	4	1	2	2	4	4	4	5	5	3	5	1	4	5	3	2	2	2	2	4	2	5	4	5	2	2	2	1	2	2	2	5	1	5	2	5	3	3	25	30	27	23	35
7002	5	2	4	5	4	4	2	1	5	1	5	1	5	1	5	1	5	2	5	5	3	4	2	2	2	5	2	5	5	3	4	2	3	3	5	2	2	5	1	4	4	3	2	3	29	23	29	27	36
7114	3	5	3	3	4	4	3	2	3	1	4	2	3	3	5	3	4	3	3	4	3	3	3	3	2	5	3	4	2	4	4	3	2	2	4	3	5	3	1	4	3	5	1	2	29	33	24	20	33
7255	4	5	4	3	4	3	2	1	3	1	5	3	3	3	3	2	4	2	5	5	3	3	3	2	2	3	4	4	2	4	3	4	2	1	5	3	4	4	2	4	4	3	3	3	26	32	26	21	35
7396	4	5	4	2	4	4	3	1	2	2	4	3	4	3	1	3	4	2	3	4	4	3	2	3	3	4	3	5	3	4	2	2	4	2	3	3	4	4	1	4	3	4	2	3	28	31	28	19	31
4193	4	3	4	2	5	1	3	3	4	1	5	2	5	4	5	2	1	2	4	5	2	3	2	3	4	4	4	2	3	4	2	5	3	3	4	3	3	2	3	4	1	4	3	3	23	28	26	26	36
4007	4	5	3	2	4	3	4	1	3	2	4	2	2	4	2	4	4	2	2	5	4	3	2	3	1	3	3	2	2	4	2	4	2	2	4	3	4	4	2	4	3	4	3	3	27	33	21	20	32
4342	2	5	4	2	5	2	5	1	3	1	3	5	4	5	4	4	2	2	3	5	3	1	3	2	4	2	5	4	1	4	1	4	4	1	4	3	5	5	2	4	1	4	2	2	20	36	29	19	34
4233	3	5	5	2	2	2	3	1	1	4	5	1	5	4	1	4	4	1	2	4	3	4	1	1	3	5	3	4	1	3	2	2	1	1	4	3	4	5	1	4	2	3	3	4	27	29	26	13	31
5174	3	4	2	3	3	2	3	1	3	2	4	2	4	3		2	4	3	4	3	2	3	3	4	4	3	2	4	4	4	2	5	1	1	2	2	4	5	2	4	2	1	3	4	20	28	26	24	28
5201	5	5	3	4	4	5	3	1	1	1	5	3	5	5	5	2	5	1	4	5	4	5	1	1	3	5	5	3	3	5	1	5	2	1	4	5	1	5	3	5	3	1	4	2	32	33	25	22	37
5039	2	4	2	4	4	2	3	2	3	3	4	4	4	3	4	4	2	1	4	5	3	4	3	2	4	3	4	4	2	4	2	3	1	2	4	3	4	5	2	4	4	1	2	2	23	29	24	22	38
5482	4	5	4	4	5	2	4	1	2	1	5	2	4	4	4	2	5	2	5	5	5	4	4	1	2	5	4	4	4	5	2	4	3	1	5	4	4	5	2	5	4	2	3	3	29	34	30	23	39
1880	5	5	4	2	4	3	1	2	2	3	4	1	3	4	2	1	5	2	3	5	2	3	1	2	2	4	2	5	4	5	2	3	1	1	2	5	1	4	1	5	2	3	1	3	26	24	23	19	33
2059	4	3	3	3	4	3	3	3	2	2	4	4	2	4	3	1	5	3	2	5	4	3	4	3	4	3	2	2	3	5	3	5	2	1	3	3	3	4	2	5	3	2	2	4	25	30	25	20	38
1939	5	5	3	4	5	4	5	2	2	1	5	3	4	4	1	1	3	2	5	5	5	5	3	1	3	5	5	3	4	3	1	4	2	2	4	5	4	5	4	4	5	3	4	2	31	37	28	26	33
1793	3	4	3	4	4	2	2	2	3	3	4	4	3	4	2	5	5	3	4	5	3	2	3	2	4	3	2	4	2	4	3	4	2	2	4	3	4	3	3	4	1	3	3	3	26	30	26	24	34
2186	4	4	2	4	4	3	2	1	3	1	4	4	3	2	4	2	4	4	4	5	4	3	4	3	2	4	4	2	4	4	2	3	3	2	4	4	2	4	3	4	2	2	4	4	27	28	27	25	34
2286	5	5	4	4	4	5	3	2	2	1	4	3	4	3	3	2	4	2	4	4	4	4	2	2	4	4	4	3	4	4	2	4	3	2	4	4	2	4	2	4	3	4	3	3	30	33	27	23	34
2478	4	5	2	4	5	4	3	3	3	1	5	3	2	2	5	1	4	4	5	5	4	3	4	4	1	4	5	2	5	5	3	3	2	2	5	3	3	2	3	4	5	2	3	3	28	31	24	28	39
2385	4	5	3	5	4	3	3	1	3	1	5	2	2	3	3	2	3	4	5	5	5	4	3	3	1	5	5	3	4	5	2	3	3	2	5	5	4	4	1	4	4	3	4	3	31	32	27	26	35
2697	3	4	4	1	3	4	2	2	3	4	4	4	4	4	4	1	4	2	1	5	3	2	2	2	3	4	1	4	2	4	2	4	3	2	3	4	3	4	3	4	3	3	3	4	25	27	28	18	37
2734	4	1	2	1	4	1	1	1	3	4	3	1	3	4	3	5	5	3	1	5	1	2	5	4	5	3	1	5	2	5	3	1	1	1	1	2	1	5	3	5	1	1	4	3	22	14	29	19	36
2563	4	5	2	4	5	3	4	2	2	1	3	3	3	3	4	4	3	2	4	5	2	3	4	4	2	3	2	4	3	4	3	3	2	2	4	3	4	3	1	4	2	4	3	3	25	31	25	23	34
2847	5	5	3	2	5	5	5	1	1	1	5	2	4	4	5	4	5	1	1	1	2	5	2	5	1	5	5	3	4	5	1	5	4	1	5	5	5	5	4	5	3	1	3	3	32	38	26	22	34
3644	4	3	4	3	5	3	2	1	2	2	5	1	4	3	5	2	5	1	3	5	4	4	2	3	3	5	2	5	5	4	1	4	4	2	4	5	2	4	3	5	2	3	3	4	29	26	28	24	39
3771	4	5	4	4	4	2	4	2	2	1	4	3	4	3	4	3	3	3	4	4	3	4	3	2	4	4	3	4	4	4	2	3	1	2	5	3	3	3	1	4	3	4	3	4	25	32	27	22	37
3545	5	4	5	5	4	2	3	2	3	1	5	5	5	3	4	4	4	1	5	5	3	4	2	1	4	5	4	4	5	5	1	2	3	2	4	4	4	4	2	4	1	3	4	4	29	33	30	26	36
3889	2	5	1	2	4	1	1	2	3	1	3	1	1	4	4	4	5	2	2	5	1	1	5	5	1	2	1	3	2	5	3	3	3	1	2	1	1	3	4	4	1	3	2	5	17	21	22	23	32
4708	5	3	4	1	4	2	3	1	1	2	5	1	5	4	5	5	5	1	1	5	5	2	2	3	3	4	2	5	2	4	2	1	1	2	2	4	1	5	1	5	2	4	2	3	32	22	26	15	35
4699	5	2	3	2	3	5	1	2	3	4	5	4	4	2	1	1	5	2	3	5	4	1	3	1	5	5	2	4	4	1	1	2	1	2	2	5	1	4	3	1	3	1	4	3	31	19	27	20	28
4838	4	5	4	4	5	3	3	1	2	3	4	3	4	4	4	3	5	2	3	4	4	3	3	1	3	5	3	2	3	4	2	3	4	1	5	5	3	4	2	4	5	2	4	3	30	30	28	20	40
4955	5	5	4	4	5	2	2	1	2	2	5	4	5	2	1	4	5	1	2	5	2	3	1	4	1	4	3	5	4	4	1	2	1	1	3	4	1	5	1	4	2	4	4	2	27	29	27	20	29
																																													26.1429	32.4911	29.6964	23.6429	35.1161
																																													4.60174	5.49024	5.66291	5.24721	5.54164
